# Supplementary material for: Fungal-fungal interaction between Sanghuangporus vaninii and its endophytic Fusarium solani rewires host secondary metabolism to boost bioactive metabolite production
Source: Microb Cell Fact. 2026 Apr 4;25:135. doi: 10.1186/s12934-026-02994-z (PMC13214342; doi:10.1186/s12934-026-02994-z)
Supplement: Supplementary file 3 — Supplementary Material 3. (See in Supplementary Excel file). Table S1. Primer sequences used for qRT-PCR validation. Table S4. Annotation of DEGs using NR, SWISS-Prot, KEGG, KOG, eggNOG, GO and Pfam databases and their fold change of S. vaninii MF5 by F. solani MF20. Table S5. GO enrichment of S. vaninii MF5 by F. solani MF20. Table S6. KEGG enrichment of S. vaninii MF5 by F. solani MF20. Table S7. Annotation of genes exclusively expressed in the co-culture group (“Inf”) or the control group (“0”). Table S12. Differential metabolites (DMs) detected by LC-MS of S. vaninii MF5 by F. sollani MF20. Table S13. Differential metabolites (DMs) detected by GC-MS of S. vaninii MF5 by F. sollani MF20. Table S14. Results of KEGG pathway enrichment analysis for differential metabolites (DMs) from both LC-MS and GC-MS platforms. Table S18. Correlation analysis results between DEGs and differential metabolites (DMs) involved in terpenoid metabolism. Table S21. Correlation analysis results between DEGs and differential metabolites (DMs) involved in flavonoid metabolism. Table S22. List and annotation of DEGs involved in polysaccharide metabolism of S. vaninii MF5. Table S24. Correlation analysis results between DEGs and differential metabolites (DMs) involved in polysaccharide and central carbon metabolism. Table S25. List of the top gene-metabolite pairs showing the strongest correlation coefficients in the integrated network analysis. [file 12934_2026_2994_MOESM3_ESM.xlsx]

## Sheet: Table S1
Table S1 Primer sequences used for qRT-PCR validation.
F: forward primer, R: reverse primer.
Unigene ID	Gene description	Sequence
TRINITY_DN8680_c0_g1_i1_3	18S rRNA biogenesis protein RCL1, 18S rRNA [RYG41211.1]	F: 5'-CTTGGTCATTTAGAGGAAGTAA-3'
		R: 5'-GCTGCGTTCTTCATCGATGC-3'
TRINITY_DN10982_c0_g1_i1_2	Acetyl-CoA C-acetyltransferase, AACT [222/396(56.06)]	F: 5'-TATGGAGAACATGTCCCAGGTG-3'
		R: 5'-TGGTCGTATACATCAGTCAGGC-3'
TRINITY_DN4156_c0_g1_i5_3	Phosphoenolpyruvate carboxykinase (ATP), PckA [286/451(63.41)]	F: 5'-AGTACATCTCCAACGCCAAGAT-3'
		R: 5'-GAAGTGGAACATGGTCTGGTTG-3'
TRINITY_DN761_c0_g1_i1_2	NAD synthase [138/484(28.51)]	F: 5'-CAAAGTTCAAAGTAGAGGGCGG-3'
		R: 5'-GTCGTTGGAAGGATTTGAGCAA-3'
TRINITY_DN15051_c0_g1_i1_4	Alcohol dehydrogenase, ADH1 [109/307(35.50)]	F: 5'-GGTCTTGGCTACCTAGGACTTC-3'
		R: 5'-CGAGATCTGGTGATAGGTCTGG-3'
TRINITY_DN10938_c0_g1_i1_2	Putative peroxiredoxin, PRDX1 [122/190(64.21)]	F: 5'-ACAAGTCCCACAAGATCTCTCG-3'
		R: 5'-CTTGGGGTCGATGATGAAGAGA-3'
TRINITY_DN11099_c0_g1_i13_1	Cytochrome P450, CYP450 [PF00067.22]	F: 5'-GCGACAGACAGATAACATCTTGG-3'
		R: 5'-GACGGATTTGGACATCCATAACC-3'
TRINITY_DN3736_c0_g1_i2_4	Tryptophan halogenase, TrpH [ENOG410YBQ1]	F: 5'-GGAGCAATACGAAGAAATACGCA-3'
		R: 5'-TATGTGGAGAGGGATGAACCATG-3'
TRINITY_DN12025_c0_g1_i1_3	Tartrate dehydrogenase, TDH [RWC97518.1]	F: 5'-CACTGAAGTCGCCATCTTTACC-3'
		R: 5'-GTAACAACAGTCAAAAGCTTGCG-3'
TRINITY_DN12090_c0_g1_i1_2	N-acetyl-gamma-glutamyl-phosphate reductase, ArgC [82/168(48.81)]	F: 5'-TGATCTCTTCAATGAGCACCCAT-3'
		R: 5'-GGGATCAAGCTCTCGTAAGTGA-3'
TRINITY_DN5193_c0_g1_i1_3	ATP-dependent DNA helicase RecQ, RecQ [186/486(38.27)]	F: 5'-GTCATCTCTCCCTTAATCTCGCT-3'
		R: 5'-CATCAACATAACAGCCTCGACTC-3'
TRINITY_DN11008_c0_g1_i1_2	Glycosyl hydrolases family 16, GH16 [PF00722.21]	F: 5'-AACGACTGGGACGCAAAGAT-3'
		R: 5'-CCGTTGTTTGCTATGGCTCG-3'
TRINITY_DN14306_c0_g1_i1_4	Beta tubulin [KOG1375]	F: 5'-TCGTCGAGCCTTATAACGCC-3'
		R: 5'-AGCCTCGTTGTCAATGCAGA-3'
TRINITY_DN10956_c0_g1_i1_4	Chitinase [KOG2806]	F: 5'-TTACGCCAAGTGGTTCACCA-3'
		R: 5'-TTAGGCGCCTCGACAAAGTT-3'
TRINITY_DN11527_c0_g1_i1_4	Ribosomal protein S6 kinase and related proteins, S6K [KOG0598]	F: 5'-GTGTTGGGCAAGAAGTACGG-3'
		R: 5'-CGGGTTTCCAGTCATCAGGT-3'
TRINITY_DN12079_c0_g1_i1_2	Serine/threonine protein kinase, STK [KOG0694]	F: 5'-CAGCAGCAGCCCTCTTATCA-3'
		R: 5'-GTAGCAAGAGGGAGCTGCAT-3'
TRINITY_DN12899_c0_g1_i1_1	NAD+ synthase [38/111(34.23)]	F: 5'-TATTCTCTGGCCCAGTTGTCG-3'
		R: 5'-GATCAGCCGAGCTAGCATCA-3'
TRINITY_DN13278_c0_g1_i1_3	Heat shock protein, HSP 20 [ENOG4111YTA]	F: 5'-ACTTCGACAGCTACTCTCGC-3'
		R: 5'-GAGCTCATAGGCCTCTGCAG-3'
TRINITY_DN10375_c0_g1_i17_2	Permease of the major facilitator superfamily, PMFS [KOG2533]	F: 5'-GCCTAGTCACAGTACGCTCC-3'
		R: 5'-CTTTGCGCGTGTAGAATCCG-3'
TRINITY_DN10367_c0_g1_i18_1	ABC transporter ATP-binding/permease protein, ABC1 [O65934|ABC1_MYCTU]	F: 5'-GATTCGCCGTGTGCAGATTC-3'
		R: 5'-CCTCCCCGAGAGAAATACGC-3'
TRINITY_DN10605_c0_g1_i17_4	Acyl-CoA synthetase, ACS [OJV93677.1]	F: 5'-GCATCTGATTGGCGAGCTTG-3'
		R: 5'-GTCGAGCCATGAATTTCGCC-3'
TRINITY_DN1045_c0_g1_i1_4	Glutaryl-CoA dehydrogenase, GCDH [194/320(60.62)]	F: 5'-GAGCCTCCATCACGGGTATG-3'
		R: 5'-CCCTTGAGGCCTTCAATGGT-3'
TRINITY_DN10967_c0_g1_i1_3	ATP synthase [PF02823.16]	F: 5'-CCAGGCCATCTACAAGTCCC-3'
		R: 5'-CTCAATGGAGGGAACGTGGT-3'
TRINITY_DN515_c0_g1_i1_1	F(1)F(0) ATP synthase [COG0636]	F: 5'-GCATCTACAGCTAGAAACCCTCA-3'
		R: 5'-GAGAATAATCCAGTAGCTTCGGC-3'
TRINITY_DN13078_c0_g1_i1_4	NADPH Oxidase, NOX-1 [ENOG410XNZY]	F: 5'-TCAGGCGCCTTTATCCTTCC-3'
		R: 5'-CAGCGACGAGAATGTGGAGA-3'
TRINITY_DN13411_c0_g1_i1_4	NADPH Oxidase, NOX-2 [ENOG410XNZY]	F: 5'-ACACCGTTTGCCTCGATTCT-3'
		R: 5'-GTCACGGCAGATCCAGAAGA-3'
TRINITY_DN2150_c0_g1_i1_1	Catalase-Peroxidase, CAT-POD [COG0376]	F: 5'-CCGAGTACCTCAAGATCTGCAA-3'
		R: 5'-CTTCTCCTTAGGAACCTCAGGAC-3'
TRINITY_DN10923_c0_g2_i4_1	Glutathione peroxidase, GPX [KOG1651]	F: 5'-AGCTGCATTTGCTCTAGTCTTTG-3'
		R: 5'-ACGAGGGAAAGAAAGAGAGCTAG-3'
TRINITY_DN10938_c0_g1_i1_2	Alkyl hydroperoxide reductase, AHR [KOG0852]	F: 5'-ACAAGTCCCACAAGATCTCTCG-3'
		R: 5'-CTTGGGGTCGATGATGAAGAGA-3'
TRINITY_DN14375_c0_g1_i1_4	Peroxidase, POD[PF00141.23]	F: 5'-CTACAAGGTGTACCCCATCAAGA-3'
		R: 5'-CGAATCTTTTCACCGTCAAGAGT-3'
TRINITY_DN164_c0_g1_i2_1	Peptide-methionine (R)-S-oxide reductase activity, PMSOR [GO:0033743]	F: 5'-CCTTTCTGAGTGGTCTATTTGGC-3'
		R: 5'-TTGTTAGTACAGTAGTGAAGCGGA-3'
TRINITY_DN8280_c0_g1_i1_4	Catalase, CAT [SBW02026.1]	F: 5'-ATGTTCTGGGTATGACTGTCTCC-3'
		R: 5'-TGAATTGACTCGGGGTTTAGTGA-3'
TRINITY_DN1022_c0_g1_i1_3	GTP-binding Protein [COG1100 ]	F: 5'-CGATGTTTTCCTTGTCTGCTTCA-3'
		R: 5'-ATCTCTCAAATCCACCTGGGTAC-3'
TRINITY_DN10861_c0_g1_i1_2	Ras-related small GTPase, Rho type [KOG0393]	F: 5'-GATACCGCTGGTCAGGAAGATTA-3'
		R: 5'-GAGAAGCAGATGAGGAAAACGTC-3'
TRINITY_DN2042_c0_g1_i1_2	ABC transporter-3 [PF00005.27]	F: 5'-CCTTGCTCATCATTGCGTATGTT-3'
		R: 5'-CCAGAGTTCAGGACGATGATCT-3'
TRINITY_DN2241_c0_g1_i1_1	ABC transporter-4 [PF00005.27]	F: 5'-ACGTCAAGGATCTGACAATTGAC-3'
		R: 5'-GCATACACTTCTTCGTTAGTAGCC-3'
TRINITY_DN13091_c0_g1_i1_2	CAMP-dependent protein kinase, PKA [KOG0616]	F: 5'-ATCTGCTCCTTGACCGACAC-3'
		R: 5'-ACACAGCGTCCATGTCTTGT-3'
TRINITY_DN13582_c0_g1_i1_2	P21 protein (Cdc42 Rac)-activated kinase, Cdc42 Rac [ENOG410XP4K]	F: 5'-GGCACCCGAAGTTGTCACTA-3'
		R: 5'-AGATTCGGTCAGGTATGGCG-3'
TRINITY_DN2314_c0_g1_i1_1	Calcium Proton-1 [COG0387]	F: 5'-GTGGCAATGAAGAACAAGATGGA-3'
		R: 5'-TAAAGTACAACGTCATTTCGCGG-3'
TRINITY_DN4302_c0_g1_i7_4	Calcium Proton -2 [COG0387]	F: 5'-ATCAATTTCTTCGCCATCATCCC-3'
		R: 5'-TTGTTTCACCCAGCTTCAAAGAG-3'
TRINITY_DN1119_c0_g1_i1_2	ATP-dependent serine protease, PPase [COG0466]	F: 5'-GGCTCGAGATCCTCCATGTC-3'
		R: 5'-CATCCATCACAGTCGGCTCT-3'
TRINITY_DN1292_c0_g1_i1_1	Mitogen-activated protein kinase kinase kinase, MAPKK [ENOG410XQGS]	F: 5'-TACACACGCAAGGCAGACAT-3'
		R: 5'-TGCCACCTCCGATCTTGAAG-3'
TRINITY_DN11869_c0_g1_i1_1	Ca2+ transporting ATPase, Ca2+ -ATPase [KOG0202]	F: 5'-AGGGCATCAGATAGGTTTTGGAT-3'
		R: 5'-CATAATGAGTCCCGGTTGTTAGC-3'
TRINITY_DN10102_c0_g1_i13_1	Acetyl-CoA C-acetyltransferase, AACT-1[40/70(57.14)]	F: 5'-GCCCTCTGAAAAGACACGGA-3'
		R: 5'-TCGATGAATCACTAGCCGCC-3'
TRINITY_DN10982_c0_g1_i1_2	Acetyl-CoA C-acetyltransferase, AACT-2 [222/396(56.06)]	F: 5'-GACTTGCCGAGGCTCAGATT-3'
		R: 5'-CGAGAGCCTGAGCCATACTG-3'
TRINITY_DN6565_c0_g3_i1_3	Acetyl-CoA C-acetyltransferase, AACT-3 [28/46(60.87)]	F: 5'-GACGCATGCTTCTGGATCAC-3'
		R: 5'-CAGCAGGCATTTGTAACGGG-3'
TRINITY_DN7091_c1_g2_i4_2	Acetyl-CoA C-acetyltransferase, AACT-4 [28/46(60.87)]	F: 5'-CAGGAGATCTTGCAGGGGTT-3'
		R: 5'-TCGGGTTGCCGTATTATCGT-3'
TRINITY_DN841_c0_g1_i2_2	Acetyl-CoA C-acetyltransferase, AACT-5 [230/414(55.56)]	F: 5'-CTCAGGACGAGTACGCCATC-3'
		R: 5'-TGACCTCGACGGGAACAATC-3'
TRINITY_DN8582_c0_g1_i22_3	Acetyl-CoA C-acetyltransferase, AACT-6 [36/60(60.00)]	F: 5'-AAATGAATCGGCGCGAATGG-3'
		R: 5'-GCTGCAGGGCGAAGTTTATG-3'
TRINITY_DN4452_c0_g1_i3_4	Hydroxymethylglutaryl-CoA synthase, HMGS [152/448(33.93)]	F: 5'-GATCTCCGAAAGCAGGCTCA-3'
		R: 5'-CGTACTCGCGCTTGAACATG-3'
TRINITY_DN12102_c0_g1_i1_2	Hydroxymethylglutaryl-CoA reductase, HMGR-1 [79/134(58.96)]	F: 5'-ATCTCACCCCACAAACCCTG-3'
		R: 5'-ACAGAGACAGTTCACCAGCG-3'
TRINITY_DN12379_c0_g1_i1_1	Hydroxymethylglutaryl-CoA reductase, HMGR-2 [81/223(36.32)]	F: 5'-GCGCGAGATGAACGATGAAG-3'
		R: 5'-GTCGCCCAGAGTCTTTTCCA-3'
TRINITY_DN14439_c0_g1_i1_1	Hydroxymethylglutaryl-CoA reductase, HMGR-3 [68/120(56.67)]	F: 5'-TGTGACCAAGAACTTGATCGGT-3'
		R: 5'-TGATGGTGATACAGTTGGCACT-3'
TRINITY_DN13899_c0_g1_i1_2	Mevalonate kinase, MVK [113/366(30.87)]	F: 5'-GAGGTGGGAAAAGTAGCAAAGC-3'
		R: 5'-GGCAGCAGTATTCGTGACTCTA-3'
TRINITY_DN1011_c0_g1_i1_2	Diphosphomevalonate decarboxylase, MVD-1 [71/167(42.51)]	F: 5'-AACAAGGACTTTGCCAAGTTCG-3'
		R: 5'-GGGACACGTCGTTCATGTAAAA-3'
TRINITY_DN15469_c0_g1_i1_1	Diphosphomevalonate decarboxylase, MVD-2 [35/64(54.69)]	F: 5'-ACAAAATGGCCGACAACAAAGT-3'
		R: 5'-CTTGCCCCAGTACTTGACAAC-3'
TRINITY_DN1909_c0_g1_i1_2	Diphosphomevalonate decarboxylase, MVD-3 [28/42(66.67)]	F: 5'-CTCACACCCAGCAGATACCC-3'
		R: 5'-GAGAGAGAGCTGTTGGTGGG-3'
TRINITY_DN11367_c0_g1_i1_4	Isopentenyl diphosphate isomerase, IDI [76/184(41.30)]	F: 5'-GTCAGCCCAGAGAAGCTCAA-3'
		R: 5'-TCTCCCACCACTCAAACAGC-3'
TRINITY_DN13134_c0_g1_i1_1	Geranylgeranyl diphosphate synthase, GGPS-1 [82/269(30.48)]	F: 5'-CGATATCCAGGTCAAGCGCT-3'
		R: 5'-GGATGCCCTTTGTGTACCCA-3'
TRINITY_DN2222_c0_g1_i1_1	Geranylgeranyl diphosphate synthase, GGPS-2 [64/198(32.32)]	F: 5'-TCGTCATCTACAAGACCGCC-3'
		R: 5'-GGATCTGGAAGTACTCGCCC-3'
TRINITY_DN2924_c0_g1_i2_4	Geranylgeranyl diphosphate synthase, GGPS-3 [80/266(30.08)]	F: 5'-CTCGCGAAAGAGAACATGCC-3'
		R: 5'-TACGGAAATGCCACGGTTCA-3'
TRINITY_DN12264_c0_g1_i1_4	All-trans-nonaprenyl-diphosphate synthase, NPPS-1 [26/52(50.00)]	F: 5'-GGGCAATATCCGCAAGCTTC-3'
		R: 5'-GCAGAGGTAGGTGGCTCTAC-3'
TRINITY_DN240_c0_g1_i1_1	All-trans-nonaprenyl-diphosphate synthase, NPPS-2 [73/133(54.89)]	F: 5'-AGGAGGGTGACGTAGAGAGG-3'
		R: 5'-ACGTACTCTTGCGCGAGAG-3'
TRINITY_DN8883_c0_g1_i4_2	Phenylalanine ammonia-lyase, PAL-1 [126/417(30.22)]	F: 5'-CGACGCACTCAAATCTGCTG-3'
		R: 5'-TGAAGGCCGTACCGTTCAAA-3'
TRINITY_DN7523_c0_g1_i1_3	Phenylalanine ammonia-lyase, PAL-2 [B2J528|PAL_NOSP7]	F: 5'-CGACGCACTCAAATCTGCTG-3'
		R: 5'-TGAAGGCCGTACCGTTCAAA-3'
TRINITY_DN10066_c0_g1_i9_3	Cinnamoyl-CoA reductase, CCR-1 [KOG1502]	F: 5'-GTACGATTGCATTGACGCCC-3'
		R: 5'-CCGCACACTTTCTTCGCAAT-3'
TRINITY_DN10066_c0_g2_i2_3	Cinnamoyl-CoA reductase, CCR-2 [KOG1502]	F: 5'-GCGGACGATCCTGATGAGTT-3'
		R: 5'-ATGACGCGTTTCAACAGTGG-3'
TRINITY_DN10520_c0_g1_i10_2	Cinnamoyl-CoA reductase, CCR-3 [KOG1502]	F: 5'-TGCCTCCTGTCGCTTTGAAT-3'
		R: 5'-CGCTGAAAGGCTCTAGACGT-3'
TRINITY_DN10769_c0_g1_i28_4	Cinnamoyl-CoA reductase, CCR-4 [KOG1502]	F: 5'-TACAACGGCAGACCCAAACA-3'
		R: 5'-GGTTCCCAGCGTTACAGACA-3'
TRINITY_DN10769_c0_g2_i1_4	Cinnamoyl-CoA reductase, CCR-5 [KOG1502]	F: 5'-CCACTGTTGAAACGCGTCAT-3'
		R: 5'-TCGGCTATACTCCCCTCGTT-3'
TRINITY_DN3262_c0_g1_i1_3	Cinnamoyl-CoA reductase, CCR-6 [KOG1502]	F: 5'-TGGGATCTCGTTACGCTGTG-3'
		R: 5'-TCTTGGAGAGAAGGGCCTCA-3'
TRINITY_DN7505_c0_g1_i4_1	Cinnamoyl-CoA reductase, CCR-7 [KOG1502]	F: 5'-GCTGCCTGGAAATTTGCCAA-3'
		R: 5'-CTGGTTGCAAGAGAGGTCCA-3'
TRINITY_DN8713_c0_g1_i1_4	Cinnamoyl-CoA reductase, CCR-8 [KOG1502]	F: 5'-AGAATGCCATGGCTACCGAG-3'
		R: 5'-CTCGACCCCACCCGTAAAAA-3'
TRINITY_DN10422_c0_g2_i3_1	Isoflavone reductase, IFR-1 [ENOG410Y0DY]	F: 5'-CCAGTCGACTACAGATCGCC-3'
		R: 5'-GCATTTTGGTGGATGACGCT-3'
TRINITY_DN10909_c0_g5_i2_1	Isoflavone reductase, IFR-2 [ENOG4111WR8]	F: 5'-ATGTCGTAGTAGAAGCGGCG-3'
		R: 5'-TCGTTTGCATACGCGATGTG-3'
TRINITY_DN11735_c0_g1_i1_1	Isoflavone reductase, IFR-3 [ENOG411028Q]	F: 5'-AATCCAAGCGCCGTCTCTTA-3'
		R: 5'-TCCGAAAGTGTCTCCAGCTC-3'
TRINITY_DN8276_c0_g1_i5_4	Isoflavone reductase, IFR-4	F: 5'-TGCTTCCAGATACGCGTTCA-3'
	[ENOG41129ZG]	R: 5'-CAATCGCGACATCGGCAAAT-3'
TRINITY_DN8930_c0_g2_i1_1	Isoflavone reductase, IFR-5 [ENOG41129ZG]	F: 5'-CCCTTTACGGACGTCCCATT-3'
		R: 5'-TCAAAGTTCGGTCGTCTGCA-3'

## Sheet: Table S4
Table S4 Annotation of DEGs using NR, SWISS-Prot, KEGG, KOG, eggNOG, GO and Pfam databases and their fold change of S. vaninii MF5 by F. solani MF20.
ID	FoldChange	Pval	Qval	Up/Down	NR id	NR annotation	Swissprot id	Swissprot annotation	KEGG id	KEGG description	KOG id	KOG defination	eggNOG id	eggNOG description	GO annotation	Pfam IDs	Pfam Description
TRINITY_DN0_c0_g1_i1_4	28.3124	0.00124787	0.00233129	Up	--	--	--	--	--	--	--	--	--	--	--	--	--
TRINITY_DN0_c0_g2_i1_4	46.534	0.00214428	0.00385612	Up	--	--	--	--	--	--	--	--	ENOG410ZKUU	Proline-rich, actin-associated protein Vrp1	--	--	--
TRINITY_DN10000_c0_g1_i4_2	0.427762	3.00271e-08	1.13652e-07	Down	HAM21164.1	6-phosphofructokinase [Actinobacteria bacterium]	B9K6R9|PFKA_THENN	ATP-dependent 6-phosphofructokinase CTN_0476 OS=Thermotoga neapolitana (strain ATCC 49049 / DSM 4359 / NS-E) GN=CTN_0476 PE=3 SV=1	356/831(42.84)	6-phosphofructokinase 1 [EC:2.7.1.11]	KOG2440	Pyrophosphate-dependent phosphofructo-1-kinase	COG0205	phosphohexokinase	Molecular Function: 6-phosphofructokinase activity (GO:0003872);|Molecular Function: ATP binding (GO:0005524);|Cellular Component: cytoplasm (GO:0005737);|Biological Process: fructose 6-phosphate metabolic process (GO:0006002);|Molecular Function: metal ion binding (GO:0046872);	PF00365.20	Phosphofructokinase
TRINITY_DN10007_c0_g1_i9_4	3.98562	5.97671e-33	2.67505e-31	Up	RYG51641.1	hypothetical protein EON67_02940 [archaeon]	--	--	--	--	KOG0380	Sterol O-acyltransferase/Diacylglycerol O-acyltransferase	COG5056	Oacyltransferase	--	--	--
TRINITY_DN10008_c0_g1_i1_1	2.73939	3.04941e-16	2.81014e-15	Up	--	--	--	--	--	--	--	--	ENOG4111N6U	Cofilin tropomyosin-type actin-binding protein	--	PF00241.20	Cofilin/tropomyosin-type actin-binding protein
TRINITY_DN10008_c0_g2_i9_1	4.51569	1.31687e-53	1.58106e-51	Up	MYE12666.1	MBL fold metallo-hydrolase [Gammaproteobacteria bacterium]	P9WKP2|Y906_MYCTO	Uncharacterized protein MT0929 MT0929 OS=Mycobacterium tuberculosis (strain CDC 1551 / Oshkosh) GN=MT0929 PE=3 SV=1	121/354(34.18)	N-acyl-phosphatidylethanolamine-hydrolysing phospholipase D [EC:3.1.4.54]	KOG3798	Predicted Zn-dependent hydrolase (beta-lactamase superfamily)	COG2220	Hydrolase	Molecular Function: zinc ion binding (GO:0008270);|Molecular Function: N-acylphosphatidylethanolamine-specific phospholipase D activity (GO:0070290);	PF12706.7,PF13483.6	Beta-lactamase superfamily domain|Beta-lactamase superfamily domain
TRINITY_DN10011_c0_g3_i1_2	0.322242	4.8723e-25	1.12619e-23	Down	--	--	--	--	--	--	--	--	ENOG4110CKV		--	PF09692.10	Argonaute siRNA chaperone (ARC) complex subunit Arb1
TRINITY_DN10013_c0_g2_i4_1	3.14458	6.78047e-05	0.000156796	Up	--	--	--	--	--	--	--	--	COG0654	oxidoreductase activity, acting on paired donors, with incorporation or reduction of molecular oxygen, NAD(P)H as one donor, and incorporation of one atom of oxygen	--	--	--
TRINITY_DN10014_c0_g1_i13_4	0.368076	7.77516e-08	2.77342e-07	Down	--	--	--	--	--	--	--	--	--	--	--	--	--
TRINITY_DN10014_c0_g1_i3_3	0.209847	2.50327e-32	1.06402e-30	Down	WP_155323316.1	cellulase family glycosylhydrolase [Desulfosarcina ovata]	--	--	64/196(32.65)	glucan 1,3-beta-glucosidase [EC:3.2.1.58]	--	--	ENOG4110IHY	Transcription factor	--	PF04082.18,PF00172.18,PF00150.18	Fungal specific transcription factor domain|Fungal Zn(2)-Cys(6) binuclear cluster domain|Cellulase (glycosyl hydrolase family 5)
TRINITY_DN10014_c0_g2_i2_4	4.48438	9.92307e-07	3.01851e-06	Up	--	--	--	--	--	--	--	--	--	--	--	--	--
TRINITY_DN10015_c0_g2_i15_3	3.94207	1.06039e-08	4.27004e-08	Up	--	--	--	--	--	--	--	--	ENOG410YUTI	(mfs) transporter	--	--	--
TRINITY_DN1001_c0_g1_i1_2	71.0012	1.37006e-07	4.71124e-07	Up	RYF29835.1	hypothetical protein EOO38_33035, partial [Cytophagaceae bacterium]	--	--	--	--	--	--	COG1048	aconitate hydratase	--	--	--
TRINITY_DN10021_c0_g1_i7_2	0.374516	6.38808e-08	2.30723e-07	Down	--	--	--	--	--	--	--	--	--	--	--	--	--
TRINITY_DN10024_c0_g1_i4_3	0.420127	2.21338e-07	7.38173e-07	Down	MBV33930.1	hypothetical protein [Rickettsiales bacterium]	--	--	--	--	KOG2504	Monocarboxylate transporter	ENOG410ZQ62	Major Facilitator Superfamily	--	PF07690.16	Major Facilitator Superfamily
TRINITY_DN10024_c0_g2_i2_2	0.327219	1.08372e-05	2.83206e-05	Down	--	--	--	--	--	--	--	--	--	--	--	--	--
TRINITY_DN10024_c1_g2_i2_3	0.00265197	2.31829e-22	3.96283e-21	Down	--	--	--	--	--	--	--	--	--	--	--	--	--
TRINITY_DN10025_c0_g1_i9_3	0.249666	1.71542e-14	1.33754e-13	Down	--	--	--	--	--	--	--	--	ENOG4110CKT		--	--	--
TRINITY_DN10025_c0_g3_i3_3	0.283898	0.000239904	0.000505825	Down	CUA66810.1	putative transporter YgaY [Escherichia coli O157:H7] [Rhizoctonia solani]	P76628|YGAY_ECOLI	Putative uncharacterized transporter YgaY b2680 OS=Escherichia coli (strain K12) GN=b2680 PE=5 SV=2	--	--	--	--	ENOG410XNZG	major facilitator superfamily	Cellular Component: plasma membrane (GO:0005886);|Cellular Component: integral component of membrane (GO:0016021);|Biological Process: transmembrane transport (GO:0055085);	PF07690.16	Major Facilitator Superfamily
TRINITY_DN10028_c0_g1_i12_1	2.02659	1.49254e-15	1.29047e-14	Up	--	--	--	--	--	--	--	--	ENOG4111YUM	Pfam:DUF1742	--	PF00339.29,PF08432.10	Arrestin (or S-antigen), N-terminal domain|AAA-ATPase Vps4-associated protein 1
TRINITY_DN10028_c0_g1_i23_2	3.58693	7.98e-15	6.4484e-14	Up	WP_154643855.1	Rieske 2Fe-2S domain-containing protein, partial [Bacillus cereus]	F0KFI5|CNTA_ACICP	Carnitine monooxygenase oxygenase subunit BDGL_000119 OS=Acinetobacter calcoaceticus (strain PHEA-2) GN=BDGL_000119 PE=1 SV=1	--	--	--	--	COG4638	rieske 2fe-2S domain-containing protein	Molecular Function: iron ion binding (GO:0005506);|Biological Process: carnitine metabolic process (GO:0009437);|Molecular Function: oxidoreductase activity, acting on paired donors, with incorporation or reduction of molecular oxygen, NAD(P)H as one donor, and incorporation of one atom of oxygen (GO:0016709);|Molecular Function: 2 iron, 2 sulfur cluster binding (GO:0051537);	PF00355.26,PF00848.19	Rieske [2Fe-2S] domain|Ring hydroxylating alpha subunit (catalytic domain)
TRINITY_DN10028_c0_g2_i5_1	3.84102	1.24245e-28	4.07708e-27	Up	WP_093309558.1	S-(hydroxymethyl)glutathione dehydrogenase/class III alcohol dehydrogenase [Pseudospirillum japonicum]	P25437|FRMA_ECOLI	S-(hydroxymethyl)glutathione dehydrogenase b0356 OS=Escherichia coli (strain K12) GN=b0356 PE=1 SV=3	238/373(63.81)	S-(hydroxymethyl)glutathione dehydrogenase / alcohol dehydrogenase [EC:1.1.1.284 1.1.1.1]	KOG0022	Alcohol dehydrogenase, class III	COG1062	alcohol dehydrogenase	Molecular Function: alcohol dehydrogenase activity, zinc-dependent (GO:0004024);|Cellular Component: cytoplasm (GO:0005737);|Cellular Component: cytosol (GO:0005829);|Biological Process: ethanol oxidation (GO:0006069);|Molecular Function: zinc ion binding (GO:0008270);|Molecular Function: identical protein binding (GO:0042802);|Biological Process: formaldehyde catabolic process (GO:0046294);|Mole…	PF08240.12,PF00107.26,PF08432.10	Alcohol dehydrogenase GroES-like domain|Zinc-binding dehydrogenase|AAA-ATPase Vps4-associated protein 1
TRINITY_DN10028_c0_g3_i1_1	9.07206	5.17407e-22	8.52241e-21	Up	--	--	--	--	--	--	--	--	--	--	--	--	--
TRINITY_DN10028_c0_g6_i1_4	0.254731	5.32081e-25	1.22538e-23	Down	--	--	--	--	--	--	--	--	ENOG4110U0A	attachment of spindle microtubules to kinetochore	--	PF08317.11,PF15577.6	Spc7 kinetochore protein|Spc7_C2
TRINITY_DN10031_c0_g2_i1_3	0.360665	9.783e-35	4.97656e-33	Down	WP_020410798.1	aldo/keto reductase [Hahella ganghwensis]	P46336|IOLS_BACSU	Aldo-keto reductase IolS SS92ER OS=Bacillus subtilis (strain 168) GN=SS92ER PE=1 SV=1	--	--	KOG1575	Voltage-gated shaker-like K+ channel, subunit beta/KCNAB	COG0667	Aldo keto reductase	Cellular Component: cytosol (GO:0005829);|Molecular Function: oxidoreductase activity (GO:0016491);	PF00248.21	Aldo/keto reductase family
TRINITY_DN10034_c0_g1_i4_4	4.3386	9.38604e-46	7.97908e-44	Up	AAH39762.1	Fam63a protein, partial [synthetic construct]	--	--	--	--	KOG2427	Uncharacterized conserved protein	ENOG41102GM	family with sequence similarity 63, member	--	PF04424.13	MINDY deubiquitinase
TRINITY_DN10034_c0_g3_i14_3	0.376401	1.90834e-17	1.9813e-16	Down	--	--	--	--	--	--	--	--	--	--	--	--	--
TRINITY_DN10036_c0_g1_i3_3	6.62848	1.28887e-136	2.04069e-133	Up	QCL08045.1	multidrug resistance protein TruMDR1 [synthetic construct]	O65934|ABC1_MYCTU	ABC transporter ATP-binding/permease protein Rv1747 Rv1747 OS=Mycobacterium tuberculosis (strain ATCC 25618 / H37Rv) GN=Rv1747 PE=1 SV=1	--	--	KOG0065	Pleiotropic drug resistance proteins (PDR1-15), ABC superfamily	COG1131	(ABC) transporter	Molecular Function: ATP binding (GO:0005524);|Cellular Component: cell wall (GO:0005618);|Cellular Component: cytosol (GO:0005829);|Cellular Component: plasma membrane (GO:0005886);|Cellular Component: integral component of membrane (GO:0016021);|Molecular Function: ATPase activity, coupled to transmembrane movement of substances (GO:0042626);|Biological Process: transmembrane transport (GO:00550…	PF01061.24,PF00005.27,PF06422.12,PF14510.6,PF13238.6	ABC-2 type transporter|ABC transporter|CDR ABC transporter|ABC-transporter N-terminal|AAA domain
TRINITY_DN10036_c0_g2_i4_4	3.9936	7.81233e-27	2.20144e-25	Up	AIC62908.1	LCLAT1, partial [synthetic construct]	--	--	--	--	KOG1505	Lysophosphatidic acid acyltransferase LPAAT and related acyltransferases	COG0204	Acyltransferase	--	PF01553.21	Acyltransferase
TRINITY_DN10038_c0_g1_i1_1	4.20511	3.31101e-17	3.34574e-16	Up	--	--	--	--	--	--	--	--	--	--	--	--	--
TRINITY_DN10038_c0_g1_i2_3	2.92845	2.37528e-28	7.57845e-27	Up	CAL37997.1	hypothetical protein, partial [synthetic construct]	--	--	--	--	KOG1848	Uncharacterized conserved protein	ENOG410XQA8	MON2 homolog (S. cerevisiae)	--	PF16213.5,PF12783.7,PF16206.5,PF09324.10	Dimerisation and cyclophilin-binding domain of Mon2|Guanine nucleotide exchange factor in Golgi transport N-terminal|C-terminal region of Mon2 protein|Domain of unknown function (DUF1981)
TRINITY_DN1003_c0_g1_i1_2	48.6856	0.000391317	0.000794583	Up	--	--	--	--	--	--	--	--	--	--	--	--	--
TRINITY_DN10043_c0_g1_i2_3	0.103448	2.74495e-16	2.54252e-15	Down	--	--	--	--	--	--	--	--	--	--	--	--	--
TRINITY_DN10045_c0_g2_i2_3	0.453995	1.73176e-08	6.77957e-08	Down	--	--	--	--	--	--	--	--	ENOG410XNWB	GTP binding protein	--	PF00169.29	PH domain
TRINITY_DN10048_c0_g1_i8_2	0.118162	1.56212e-32	6.76463e-31	Down	WP_146790141.1	hypothetical protein [Flavisolibacter ginsenosidimutans]	P58598|PGLR_RALSO	Polygalacturonase RS01651 OS=Ralstonia solanacearum (strain GMI1000) (Pseudomonas solanacearum) GN=RS01651 PE=3 SV=1	86/305(28.20)	polygalacturonase [EC:3.2.1.15]	KOG1488	Translational repressor Pumilio/PUF3 and related RNA-binding proteins (Puf superfamily)	COG5099	pumilio homolog	Molecular Function: polygalacturonase activity (GO:0004650);|Cellular Component: extracellular region (GO:0005576);|Biological Process: carbohydrate metabolic process (GO:0005975);|Biological Process: cell wall organization (GO:0071555);	PF00806.19,PF00295.17	Pumilio-family RNA binding repeat|Glycosyl hydrolases family 28
TRINITY_DN10050_c0_g1_i13_2	0.41381	2.25381e-05	5.60861e-05	Down	--	--	--	--	--	--	KOG1341	Na+/K+ transporter	COG0168	Low-affinity potassium transport system. Interacts with Trk system potassium uptake protein TrkA (By similarity)	--	PF02386.16	Cation transport protein
TRINITY_DN10052_c0_g1_i14_4	24.7406	5.13288e-58	7.26431e-56	Up	WP_138460909.1	MULTISPECIES: alpha-galactosidase [Microbispora]	B3PGJ1|AGAL_CELJU	Alpha-galactosidase A CJA_0246 OS=cellulosa) GN=CJA_0246 PE=1 SV=1	109/347(31.41)	alpha-galactosidase [EC:3.2.1.22]	KOG2366	Alpha-D-galactosidase (melibiase)	ENOG410XPF1	alpha-galactosidase	Molecular Function: alpha-galactosidase activity (GO:0004557);|Biological Process: galactomannan catabolic process (GO:0051682);|Molecular Function: raffinose alpha-galactosidase activity (GO:0052692);	PF17801.1	Alpha galactosidase C-terminal beta sandwich domain
TRINITY_DN10052_c0_g1_i2_2	0.154946	6.11786e-15	5.00271e-14	Down	--	--	--	--	--	--	--	--	--	--	--	--	--
TRINITY_DN10052_c0_g1_i6_3	2.05473	6.72269e-11	3.55322e-10	Up	AKI70646.1	SC5D, partial [synthetic construct]	--	--	95/222(42.79)	Delta7-sterol 5-desaturase [EC:1.14.19.20]	KOG0872	Sterol C5 desaturase	COG3000	fatty acid hydroxylase	--	PF04116.13,PF06966.12	Fatty acid hydroxylase superfamily|Protein of unknown function (DUF1295)
TRINITY_DN10053_c0_g1_i12_3	0.246706	4.51761e-23	8.39038e-22	Down	--	--	--	--	--	--	--	--	--	--	--	--	--
TRINITY_DN10056_c0_g1_i6_3	0.414672	4.96302e-06	1.36855e-05	Down	--	--	--	--	--	--	--	--	ENOG410XSA1	translocated promoter region, nuclear basket protein	--	--	--
TRINITY_DN10058_c0_g2_i4_4	2.16471	2.78645e-17	2.83833e-16	Up	ALS09707.1	manganese peroxidase [synthetic construct]	--	--	--	--	--	--	ENOG410YEPY	Catalyzes the oxidation of Mn(2 ) to Mn(3 ). The latter, acting as a diffusible redox mediator, is capable of oxidizing a variety of lignin compounds	--	PF11895.8,PF00141.23	Fungal peroxidase extension region|Peroxidase
TRINITY_DN10059_c0_g3_i1_4	0.100183	1.524e-05	3.90093e-05	Down	WP_083625651.1	A/G-specific adenine glycosylase [Planktothrix serta]	O31584|MUTY_BACSU	Adenine DNA glycosylase BSU08630 OS=Bacillus subtilis (strain 168) GN=BSU08630 PE=2 SV=1	42/120(35.00)	A/G-specific adenine glycosylase [EC:3.2.2.31]	KOG2457	A/G-specific adenine DNA glycosylase	COG1194	a g-specific adenine glycosylase	Molecular Function: purine-specific mismatch base pair DNA N-glycosylase activity (GO:0000701);|Biological Process: DNA repair (GO:0006281);|Biological Process: base-excision repair (GO:0006284);|Biological Process: mismatch repair (GO:0006298);|Molecular Function: oxidized purine DNA binding (GO:0032357);|Molecular Function: 8-oxo-7,8-dihydroguanine DNA N-glycosylase activity (GO:0034039);|Molec…	PF00730.25	HhH-GPD superfamily base excision DNA repair protein
TRINITY_DN10060_c0_g1_i14_2	0.0940621	2.83024e-47	2.55155e-45	Down	--	--	--	--	--	--	--	--	--	--	--	--	--
TRINITY_DN10062_c0_g2_i4_1	2.28139	0.0104833	0.0168197	Up	--	--	--	--	--	--	KOG3208	SNARE protein GS28	ENOG410YI1X	Involved in transport from the ER to the Golgi apparatus as well as in intra-Golgi transport. It belongs to a super-family of proteins called t-SNAREs or soluble NSF (N-ethylmaleimide- sensitive factor) attachment protein receptor (By similarity)	--	--	--
TRINITY_DN10063_c1_g1_i1_4	0.0936808	2.91166e-15	2.45298e-14	Down	--	--	--	--	--	--	--	--	--	--	--	--	--
TRINITY_DN10063_c1_g2_i1_4	0.242533	1.77258e-07	6.00012e-07	Down	--	--	--	--	--	--	--	--	--	--	--	--	--
TRINITY_DN10064_c0_g2_i1_1	3.31578	5.86282e-05	0.000137001	Up	--	--	--	--	--	--	--	--	--	--	--	--	--
TRINITY_DN10068_c0_g1_i2_3	3.54053	6.86485e-42	4.85774e-40	Up	--	--	--	--	--	--	--	--	COG5048	Zinc finger protein	--	--	--
TRINITY_DN10069_c0_g1_i1_3	11.0134	1.15146e-14	9.16139e-14	Up	WP_089771287.1	FAD-binding oxidoreductase [Haloactinobacterium album]	Q796Y5|YGAK_BACSU	Uncharacterized FAD-linked oxidoreductase YgaK BSU08800 OS=Bacillus subtilis (strain 168) GN=BSU08800 PE=3 SV=4	--	--	KOG1231	Proteins containing the FAD binding domain	COG0277	FAD linked oxidase domain protein	Molecular Function: oxidoreductase activity (GO:0016491);|Molecular Function: FAD binding (GO:0071949);	PF01565.23	FAD binding domain
TRINITY_DN1006_c0_g1_i1_2	44.1596	0.00100659	0.00190896	Up	--	--	--	--	--	--	--	--	ENOG4111S1B	glycoside hydrolase family 16 protein	--	--	--
TRINITY_DN10072_c0_g1_i5_4	0.429354	1.10189e-07	3.84545e-07	Down	--	--	--	--	--	--	--	--	--	--	--	--	--
TRINITY_DN10074_c0_g1_i2_2	0.437585	1.62847e-06	4.80647e-06	Down	CQB88073.1	serine/threonine-protein kinase [Chlamydia trachomatis]	--	--	--	--	KOG1165	Casein kinase (serine/threonine/tyrosine protein kinase)	ENOG410XNXP	Casein Kinase	--	--	--
TRINITY_DN10074_c1_g1_i6_4	0.424096	1.81364e-09	8.045e-09	Down	TMK95949.1	MFS transporter, partial [Actinobacteria bacterium]	P96712|BMR3_BACSU	Multidrug resistance protein 3 BSU03070 OS=Bacillus subtilis (strain 168) GN=BSU03070 PE=1 SV=1	--	--	KOG0254	Predicted transporter (major facilitator superfamily)	ENOG410XNQK	Transporter	Cellular Component: integral component of plasma membrane (GO:0005887);|Molecular Function: transmembrane transporter activity (GO:0022857);|Biological Process: response to antibiotic (GO:0046677);|Biological Process: transmembrane transport (GO:0055085);	PF07690.16,PF00083.24,PF06609.13	Major Facilitator Superfamily|Sugar (and other) transporter|Fungal trichothecene efflux pump (TRI12)
TRINITY_DN10075_c0_g1_i1_2	0.447923	0.0003168	0.00065418	Down	--	--	--	--	--	--	--	--	--	--	--	--	--
TRINITY_DN10075_c0_g2_i1_1	3.44964	0.00655834	0.0109032	Up	--	--	--	--	--	--	--	--	--	--	--	--	--
TRINITY_DN10076_c1_g1_i24_3	6.58557	0.000640539	0.00125478	Up	--	--	--	--	--	--	--	--	--	--	--	--	--
TRINITY_DN10079_c0_g1_i7_3	2.21997	4.20989e-05	0.000100603	Up	HGQ04111.1	alpha/beta fold hydrolase [Chloroflexi bacterium]	P46547|PIP_AERSO	Proline iminopeptidase pap OS=Aeromonas sobria GN=pap PE=1 SV=3	--	--	--	--	COG0596	Alpha beta hydrolase	Molecular Function: aminopeptidase activity (GO:0004177);|Cellular Component: cytoplasm (GO:0005737);	PF00561.20,PF12146.8,PF16242.5,PF01243.20	alpha/beta hydrolase fold|Serine aminopeptidase, S33|Pyridoxamine 5'-phosphate oxidase like|Pyridoxamine 5'-phosphate oxidase
TRINITY_DN10079_c0_g3_i2_2	0.478495	0.0072287	0.0119284	Down	MAD85008.1	hypothetical protein [Deltaproteobacteria bacterium]	P0AE25|ARAE_ECO57	Arabinose-proton symporter Z4161 OS=Escherichia coli O157:H7 GN=Z4161 PE=3 SV=1	--	--	KOG0254	Predicted transporter (major facilitator superfamily)	ENOG410XNQK	Transporter	Cellular Component: plasma membrane (GO:0005886);|Biological Process: carbohydrate transport (GO:0008643);|Molecular Function: symporter activity (GO:0015293);|Cellular Component: integral component of membrane (GO:0016021);	PF00083.24,PF07690.16	Sugar (and other) transporter|Major Facilitator Superfamily
TRINITY_DN10079_c1_g3_i1_1	2.9113	6.64574e-13	4.38429e-12	Up	--	--	--	--	--	--	--	--	--	--	--	--	--
TRINITY_DN1007_c0_g1_i2_3	0.480711	6.62478e-09	2.73956e-08	Down	--	--	--	--	--	--	--	--	ENOG4112CPZ		--	--	--
TRINITY_DN10083_c0_g3_i3_1	5.35548	0.00967902	0.0156287	Up	--	--	--	--	--	--	--	--	COG0520	cysteine desulfurase	--	--	--
TRINITY_DN10084_c1_g1_i1_3	0.268685	0.0150272	0.0234412	Down	--	--	--	--	--	--	--	--	--	--	--	--	--
TRINITY_DN10086_c0_g1_i15_4	2.43169	1.21184e-23	2.40215e-22	Up	WP_051963156.1	carbohydrate-binding protein [Deinococcus misasensis]	A0QNZ7|MGLL_MYCS2	Monoacylglycerol lipase MSMEG_0220 OS=smegmatis) GN=MSMEG_0220 PE=1 SV=1	159/484(32.85)	glucosylceramidase [EC:3.2.1.45]	KOG2566	Beta-glucocerebrosidase	COG5520	glucosylceramidase activity	Cellular Component: plasma membrane (GO:0005886);|Biological Process: fatty acid biosynthetic process (GO:0006633);|Biological Process: lipid catabolic process (GO:0016042);|Molecular Function: acylglycerol lipase activity (GO:0047372);	PF02055.16,PF02057.15,PF12146.8,PF00561.20,PF12697.7	Glycosyl hydrolase family 30 TIM-barrel domain|Glycosyl hydrolase family 59|Serine aminopeptidase, S33|alpha/beta hydrolase fold|Alpha/beta hydrolase family
TRINITY_DN10087_c0_g1_i14_1	0.292581	2.7836e-14	2.12464e-13	Down	WP_135482538.1	hypothetical protein [Candidatus Chloroploca sp. M-50]	--	--	--	--	--	--	--	--	--	--	--
TRINITY_DN10087_c0_g2_i1_1	3.72452	0.023575	0.0355449	Up	--	--	--	--	--	--	--	--	--	--	--	--	--
TRINITY_DN10087_c1_g1_i1_3	0.0940895	0.000733176	0.0014225	Down	--	--	--	--	--	--	--	--	ENOG4111WR7	E3 ubiquitin-protein ligase that specifically mediates the formation of 'Lys-6'-linked polyubiquitin chains and plays a central role in DNA repair by facilitating cellular responses to DNA damage. It is unclear whether it also mediates the formation of other types of polyubiquitin chains. The E3 ubiquitin-protein ligase activity is required for its tumor suppressor function. The BRCA1-BARD1 heter…	--	PF13923.6,PF13639.6,PF13445.6,PF13920.6,PF00097.25	Zinc finger, C3HC4 type (RING finger)|Ring finger domain|RING-type zinc-finger|Zinc finger, C3HC4 type (RING finger)|Zinc finger, C3HC4 type (RING finger)
TRINITY_DN10088_c0_g1_i17_2	0.428155	9.42832e-06	2.488e-05	Down	MBV33930.1	hypothetical protein [Rickettsiales bacterium]	--	--	--	--	KOG2504	Monocarboxylate transporter	ENOG410ZQ62	Major Facilitator Superfamily	--	PF07690.16	Major Facilitator Superfamily
TRINITY_DN10090_c0_g1_i1_4	0.283621	4.52363e-23	8.39539e-22	Down	HGU25730.1	right-handed parallel beta-helix repeat-containing protein [Chloroflexi bacterium]	--	--	--	--	--	--	ENOG4111PYB		--	PF13229.6	Right handed beta helix region
TRINITY_DN10090_c0_g1_i4_3	0.180687	2.62729e-80	8.53297e-78	Down	MAD85594.1	hypothetical protein [Deltaproteobacteria bacterium]	--	--	141/577(24.44)	alpha-dioxygenase [EC:1.14.99.-]	KOG2408	Peroxidase/oxygenase	ENOG410ZQ7D	fatty acid oxygenase	--	PF03098.15,PF00067.22	Animal haem peroxidase|Cytochrome P450
TRINITY_DN10091_c0_g1_i8_2	0.275678	0.00169929	0.00310525	Down	--	--	--	--	--	--	--	--	--	--	--	--	--
TRINITY_DN10091_c2_g2_i2_3	12.757	5.57528e-158	1.56932e-154	Up	AAI50322.1	SEC14-like 1 (S. cerevisiae), partial [synthetic construct]	--	--	--	--	KOG1471	Phosphatidylinositol transfer protein SEC14 and related proteins	ENOG410XRSQ	Transfer protein	--	PF00650.20,PF03765.15	CRAL/TRIO domain|CRAL/TRIO, N-terminal domain
TRINITY_DN10092_c0_g2_i12_2	0.380771	2.55876e-12	1.59148e-11	Down	RYH24927.1	hypothetical protein EON65_16210 [archaeon]	--	--	--	--	KOG0446	Vacuolar sorting protein VPS1, dynamin, and related proteins	COG0699	Dynamin family	--	PF01031.20,PF00350.23	Dynamin central region|Dynamin family
TRINITY_DN10092_c0_g3_i1_2	0.0702039	5.69451e-11	3.0332e-10	Down	--	--	--	--	--	--	--	--	--	--	--	--	--
TRINITY_DN10093_c0_g2_i1_4	0.438822	7.96039e-14	5.83677e-13	Down	NBY51414.1	nucleoside hydrolase [Actinobacteria bacterium]	B1KHA5|RIHA_SHEWM	Pyrimidine-specific ribonucleoside hydrolase RihA Swoo_1120 OS=Shewanella woodyi (strain ATCC 51908 / MS32) GN=Swoo_1120 PE=3 SV=1	--	--	KOG2938	Predicted inosine-uridine preferring nucleoside hydrolase	COG1957	nucleoside hydrolase	Biological Process: pyrimidine nucleobase metabolic process (GO:0006206);|Biological Process: nucleobase-containing small molecule interconversion (GO:0015949);|Molecular Function: uridine nucleosidase activity (GO:0045437);	PF01156.19	Inosine-uridine preferring nucleoside hydrolase
TRINITY_DN10094_c0_g2_i7_3	0.49998	7.82408e-11	4.10963e-10	Down	CUA69306.1	Protein translocase subunit SecA [Shewanella loihica PV-4] [Rhizoctonia solani]	--	--	--	--	--	--	ENOG410XR4H	POC1 centriolar protein homolog	--	PF00400.32,PF12894.7,PF07676.12,PF16529.5,PF17005.5,PF08662.11,PF10647.9,PF11715.8,PF10584.9,PF02897.15,PF05729.12,PF02239.16	WD domain, G-beta repeat|Anaphase-promoting complex subunit 4 WD40 domain|WD40-like Beta Propeller Repeat|WD40 region of Ge1, enhancer of mRNA-decapping protein|WD40-like domain|Eukaryotic translation initiation factor eIF2A|Lipoprotein LpqB beta-propeller domain|Nucleoporin Nup120/160|Proteasome subunit A N-terminal signature|Prolyl oligopeptidase, N-terminal beta-propeller domain|NACHT domain|C…
TRINITY_DN10095_c0_g2_i1_2	4.22916	4.18437e-73	1.01926e-70	Up	NGX47631.1	hypothetical protein [Chlamydiae bacterium]	--	--	--	--	KOG1843	Uncharacterized conserved protein	COG2930	SH3 domain containing, Ysc84-like 1 (S. cerevisiae)	--	PF04366.12	Las17-binding protein actin regulator
TRINITY_DN10095_c2_g2_i40_3	0.142315	0.0151698	0.0236475	Down	--	--	--	--	--	--	--	--	--	--	--	--	--
TRINITY_DN10096_c0_g1_i27_4	14.6169	1.57808e-23	3.08707e-22	Up	WP_016867376.1	choline dehydrogenase [Fischerella muscicola]	A7MFA8|BETA_CROS8	Oxygen-dependent choline dehydrogenase ESA_02049 OS=Cronobacter sakazakii (strain ATCC BAA-894) (Enterobacter sakazakii) GN=ESA_02049 PE=3 SV=1	--	--	KOG1238	Glucose dehydrogenase/choline dehydrogenase/mandelonitrile lyase (GMC oxidoreductase family)	COG2303	oxidoreductase	Molecular Function: betaine-aldehyde dehydrogenase activity (GO:0008802);|Molecular Function: choline dehydrogenase activity (GO:0008812);|Biological Process: glycine betaine biosynthetic process from choline (GO:0019285);|Molecular Function: flavin adenine dinucleotide binding (GO:0050660);	PF05199.13,PF00732.19	GMC oxidoreductase|GMC oxidoreductase
TRINITY_DN10096_c0_g4_i1_3	0.488995	0.0105382	0.0168965	Down	--	--	--	--	--	--	--	--	--	--	--	--	--
TRINITY_DN10099_c0_g2_i1_1	6.30358	0.0001983	0.000423855	Up	--	--	--	--	--	--	--	--	--	--	--	--	--
TRINITY_DN10100_c0_g1_i4_2	3.84675	4.86615e-32	2.03088e-30	Up	WP_010221965.1	MULTISPECIES: lactoylglutathione lyase [Pseudomonas]	P16635|LGUL_PSEPU	Lactoylglutathione lyase gloA OS=Pseudomonas putida (Arthrobacter siderocapsulatus) GN=gloA PE=1 SV=3	65/80(81.25)	lactoylglutathione lyase [EC:4.4.1.5]	KOG2944	Glyoxalase	ENOG4111FDV	Lactoylglutathione lyase	Molecular Function: lactoylglutathione lyase activity (GO:0004462);|Molecular Function: metal ion binding (GO:0046872);	PF00903.25	Glyoxalase/Bleomycin resistance protein/Dioxygenase superfamily
TRINITY_DN10100_c0_g1_i5_3	2.25048	1.64374e-28	5.33857e-27	Up	--	--	--	--	--	--	--	--	ENOG4110CDN		--	--	--
TRINITY_DN10102_c0_g1_i13_1	3.19053	5.25977e-19	6.32996e-18	Up	QHE67649.1	Enoyl-CoA hydratase [Rhodococcus sp. WAY2]	G4V4T7|DPGD_AMYOR	Enoyl-CoA-hydratase dpgD OS=Amycolatopsis orientalis (Nocardia orientalis) GN=dpgD PE=1 SV=1	40/70(57.14)	acetyl-CoA C-acetyltransferase [EC:2.3.1.9]	KOG1680	Enoyl-CoA hydratase	COG1024	Enoyl-CoA hydratase	Molecular Function: enoyl-CoA hydratase activity (GO:0004300);|Biological Process: vancomycin biosynthetic process (GO:0033072);	PF00378.20,PF16113.5	Enoyl-CoA hydratase/isomerase|Enoyl-CoA hydratase/isomerase
TRINITY_DN10104_c0_g1_i9_4	0.467736	1.22274e-10	6.28949e-10	Down	AAH04056.1	transmembrane protein 184C [synthetic construct]	--	--	--	--	KOG2641	Predicted seven transmembrane receptor - rhodopsin family	ENOG410XQ3V	transmembrane protein 184B	--	PF03619.16	Organic solute transporter Ostalpha
TRINITY_DN10104_c0_g2_i1_3	0.314697	2.94231e-14	2.24106e-13	Down	--	--	--	--	--	--	--	--	ENOG4110CKW		--	--	--
TRINITY_DN10105_c0_g1_i3_1	2.03835	4.95002e-17	4.89266e-16	Up	RYY37864.1	TIGR00296 family protein [archaeon]	--	--	--	--	KOG3274	Uncharacterized conserved protein, AMMECR1	COG2078	ammecr1 domain-containing protein	--	PF01871.17	AMMECR1
TRINITY_DN10107_c0_g1_i12_3	2.35876	3.38754e-08	1.27117e-07	Up	WP_073399643.1	glycoside hydrolase family 92 protein [Bacteroides luti]	O86365|Y584_MYCTU	Uncharacterized glycosidase Rv0584 Rv0584 OS=Mycobacterium tuberculosis (strain ATCC 25618 / H37Rv) GN=Rv0584 PE=3 SV=1	--	--	--	--	COG3537	Alpha-1,2-mannosidase	Molecular Function: peptide-N4-(N-acetyl-beta-glucosaminyl)asparagine amidase activity (GO:0000224);|Cellular Component: nucleus (GO:0005634);|Cellular Component: cytosol (GO:0005829);|Biological Process: protein quality control for misfolded or incompletely synthesized proteins (GO:0006515);|Biological Process: glycoprotein catabolic process (GO:0006516);|Biological Process: protein deglycosylat…	PF01731.20,PF07971.12,PF17678.1	Arylesterase|Glycosyl hydrolase family 92|Glycosyl hydrolase family 92 N-terminal domain
TRINITY_DN10108_c0_g1_i2_1	2.52765	2.15796e-10	1.07571e-09	Up	--	--	--	--	--	--	--	--	ENOG4110BPP		--	--	--
TRINITY_DN1010_c0_g1_i1_2	38.5528	0.00265113	0.00469953	Up	AAP36382.1	Homo sapiens tubulin-specific chaperone c, partial [synthetic construct]	--	--	--	--	KOG2512	Beta-tubulin folding cofactor C	ENOG410Y28B	Tubulin folding cofactor C	--	PF07986.12	Tubulin binding cofactor C
TRINITY_DN1010_c0_g1_i2_4	397.826	1.71186e-17	1.78757e-16	Up	--	--	--	--	--	--	--	--	ENOG4111I0Z	Involved in ubiquitin-mediated protein degradation. Regulatory factor in the ubiquitin proteasome pathway that controls the turnover of proteasome substrates. Targets proteasomes to the nucleus and facilitates the degradation of nuclear proteins (By similarity)	--	PF08559.10	Cut8, nuclear proteasome tether protein
TRINITY_DN10113_c0_g1_i1_4	0.474008	2.89039e-06	8.24854e-06	Down	MBE72869.1	inositol oxygenase [Rhodopirellula sp.]	--	--	152/310(49.03)	inositol oxygenase [EC:1.13.99.1]	KOG1573	Aldehyde reductase	ENOG410XQ4J	inositol oxygenase	--	PF05153.15	Myo-inositol oxygenase
TRINITY_DN10118_c0_g1_i8_4	0.41812	7.07609e-08	2.54051e-07	Down	MAD87987.1	hypothetical protein [Deltaproteobacteria bacterium]	P29980|CPXN_NOSS1	Probable cytochrome P450 110 alr1450 OS=Nostoc sp. (strain PCC 7120 / SAG 25.82 / UTEX 2576) GN=alr1450 PE=3 SV=3	--	--	KOG0156	Cytochrome P450 CYP2 subfamily	COG2124	Cytochrome p450	Molecular Function: monooxygenase activity (GO:0004497);|Molecular Function: iron ion binding (GO:0005506);|Biological Process: nitrogen fixation (GO:0009399);|Molecular Function: oxidoreductase activity, acting on paired donors, with incorporation or reduction of molecular oxygen (GO:0016705);|Molecular Function: heme binding (GO:0020037);	PF00067.22	Cytochrome P450
TRINITY_DN10119_c0_g3_i1_1	2.26726	1.34767e-05	3.47735e-05	Up	--	--	--	--	--	--	--	--	ENOG4110BVI		--	--	--
TRINITY_DN10119_c0_g4_i3_1	3.01452	0.000382946	0.00077871	Up	--	--	--	--	--	--	--	--	ENOG41103J5	Sucrase ferredoxin domain-containing protein	--	--	--
TRINITY_DN10119_c0_g6_i1_1	6.21747	7.63965e-07	2.36163e-06	Up	--	--	--	--	--	--	--	--	--	--	--	--	--
TRINITY_DN1011_c0_g1_i1_2	105.015	2.99058e-08	1.13244e-07	Up	WP_082189136.1	diphosphomevalonate decarboxylase, partial [Bacillus cereus]	Q97UL5|DMD_SACS2	Diphosphomevalonate decarboxylase SSO2989 OS=(Sulfolobus solfataricus) GN=SSO2989 PE=1 SV=1	71/167(42.51)	diphosphomevalonate decarboxylase [EC:4.1.1.33]	KOG2833	Mevalonate pyrophosphate decarboxylase	COG3407	Diphosphomevalonate decarboxylase	--	PF18376.1	Mevalonate 5-diphosphate decarboxylase C-terminal domain
TRINITY_DN10120_c0_g2_i1_1	21.2569	4.59914e-06	1.27554e-05	Up	--	--	--	--	--	--	--	--	--	--	--	--	--
TRINITY_DN10120_c0_g2_i1_3	4.13798	1.43225e-06	4.2566e-06	Up	CUA77871.1	putative ATP-dependent helicase MJ0104 [Methanocaldococcus jannaschii DSM 2661] [Rhizoctonia solani]	--	--	--	--	--	--	COG1112	Helicase	--	--	--
TRINITY_DN10121_c0_g4_i1_4	2.67562	2.93186e-06	8.35747e-06	Up	MAD85636.1	hypothetical protein [Deltaproteobacteria bacterium]	P77735|YAJO_ECOLI	1-deoxyxylulose-5-phosphate synthase YajO b0419 OS=Escherichia coli (strain K12) GN=b0419 PE=1 SV=2	--	--	KOG1575	Voltage-gated shaker-like K+ channel, subunit beta/KCNAB	COG0667	Aldo keto reductase	Cellular Component: cytosol (GO:0005829);|Biological Process: thiamine metabolic process (GO:0006772);|Molecular Function: oxidoreductase activity (GO:0016491);	PF00248.21	Aldo/keto reductase family
TRINITY_DN10121_c1_g1_i2_4	2.27502	1.36195e-33	6.3775e-32	Up	NBP84728.1	dual specificity protein phosphatase family protein [Mycobacteriaceae bacterium]	--	--	--	--	KOG1718	Dual specificity phosphatase	COG2453	dual specificity phosphatase	--	PF00782.20	Dual specificity phosphatase, catalytic domain
TRINITY_DN10123_c0_g2_i1_3	2.46778	2.42202e-20	3.34371e-19	Up	--	--	--	--	--	--	--	--	ENOG41120PS		--	--	--
TRINITY_DN10124_c0_g1_i5_4	0.487216	2.99256e-14	2.27727e-13	Down	--	--	--	--	--	--	--	--	--	--	--	--	--
TRINITY_DN10124_c0_g2_i2_2	2.78873	3.66594e-11	1.98949e-10	Up	AAP36671.1	Homo sapiens farnesyl-diphosphate farnesyltransferase 1, partial [synthetic construct]	P37294|CRTB_SYNY3	15-cis-phytoene synthase slr1255 OS=Synechocystis sp. (strain PCC 6803 / Kazusa) GN=slr1255 PE=1 SV=1	131/297(44.11)	farnesyl-diphosphate farnesyltransferase [EC:2.5.1.21]	KOG1459	Squalene synthetase	COG1562	phytoene synthase	Molecular Function: farnesyl-diphosphate farnesyltransferase activity (GO:0004310);|Biological Process: ergosterol biosynthetic process (GO:0006696);|Biological Process: carotenoid biosynthetic process (GO:0016117);|Molecular Function: geranylgeranyl-diphosphate geranylgeranyltransferase activity (GO:0016767);|Molecular Function: metal ion binding (GO:0046872);|Molecular Function: squalene syntha…	PF00494.19	Squalene/phytoene synthase
TRINITY_DN10125_c0_g1_i9_2	0.338082	0.00127406	0.0023762	Down	--	--	--	--	--	--	--	--	--	--	--	--	--
TRINITY_DN10127_c0_g4_i1_1	2.22666	5.71132e-07	1.79911e-06	Up	--	--	--	--	--	--	--	--	ENOG4111DHN	Fungal specific transcription factor domain	--	--	--
TRINITY_DN10128_c0_g4_i1_3	0.482782	9.70738e-09	3.92651e-08	Down	--	--	--	--	--	--	--	--	COG0637	HAD-superfamily hydrolase subfamily IA variant 3	--	--	--
TRINITY_DN10130_c0_g1_i15_2	2.21518	0.000919062	0.00175379	Up	--	--	--	--	--	--	--	--	--	--	--	--	--
TRINITY_DN10130_c0_g1_i2_4	0.0690282	1.8871e-134	2.65588e-131	Down	--	--	--	--	--	--	--	--	ENOG4110BVM		--	--	--
TRINITY_DN10130_c0_g3_i1_3	4.34349	1.26888e-05	3.28307e-05	Up	--	--	--	--	--	--	--	--	--	--	--	--	--
TRINITY_DN10134_c0_g3_i3_2	0.146888	3.32165e-07	1.08381e-06	Down	--	--	--	--	--	--	--	--	--	--	--	--	--
TRINITY_DN10134_c1_g1_i11_1	3.00103	1.83252e-09	8.12448e-09	Up	--	--	--	--	--	--	--	--	ENOG4110BWT		--	PF01165.20	Ribosomal protein S21
TRINITY_DN10135_c0_g2_i2_2	2.42152	1.19561e-11	6.88323e-11	Up	--	--	--	--	--	--	--	--	--	--	--	--	--
TRINITY_DN10137_c0_g1_i25_1	2.46047	2.29243e-08	8.80445e-08	Up	TSC71742.1	unsaturated glucuronylhydrolase [Parcubacteria group bacterium Gr01-1014_38]	T2KLZ3|PLH1_FORAG	Unsaturated glucuronyl hydrolase BN863_21900 OS=Formosa agariphila (strain DSM 15362 / KCTC 12365 / LMG 23005 / KMM 3901) GN=BN863_21900 PE=1 SV=1	--	--	KOG0287	Postreplication repair protein RAD18	ENOG410XPY2	Glycosyl Hydrolase Family 88	--	PF13923.6,PF13445.6,PF00097.25,PF02037.27,PF13920.6,PF14634.6,PF13639.6,PF15227.6,PF07470.13,PF13472.6	Zinc finger, C3HC4 type (RING finger)|RING-type zinc-finger|Zinc finger, C3HC4 type (RING finger)|SAP domain|Zinc finger, C3HC4 type (RING finger)|zinc-RING finger domain|Ring finger domain|zinc finger of C3HC4-type, RING|Glycosyl Hydrolase Family 88|GDSL-like Lipase/Acylhydrolase family
TRINITY_DN10138_c0_g3_i4_3	2.57783	4.98527e-20	6.69628e-19	Up	--	--	--	--	--	--	--	--	COG1454	alcohol dehydrogenase	--	PF00465.19	Iron-containing alcohol dehydrogenase
TRINITY_DN10140_c0_g3_i4_1	2.31035	7.19062e-21	1.05052e-19	Up	WP_153601540.1	50S ribosomal protein L24, partial [Bacillus thuringiensis]	Q8U010|RL24_PYRFU	50S ribosomal protein L24 PF1813 OS=Pyrococcus furiosus (strain ATCC 43587 / DSM 3638 / JCM 8422 / Vc1) GN=PF1813 PE=1 SV=2	54/157(34.39)	large subunit ribosomal protein L24	KOG3401	60S ribosomal protein L26	COG0198	One of the proteins that surrounds the polypeptide exit tunnel on the outside of the subunit (By similarity)	Molecular Function: structural constituent of ribosome (GO:0003735);|Biological Process: translation (GO:0006412);|Cellular Component: large ribosomal subunit (GO:0015934);|Molecular Function: rRNA binding (GO:0019843);	PF16906.5,PF00467.29	Ribosomal proteins L26 eukaryotic, L24P archaeal|KOW motif
TRINITY_DN10141_c0_g2_i2_4	0.390267	1.27248e-13	9.13196e-13	Down	MBV35603.1	hypothetical protein [Rickettsiales bacterium]	--	--	--	--	KOG1851	Uncharacterized conserved protein	ENOG410XP7J	Proteasome (Prosome, macropain) activator subunit 4	--	PF16507.5,PF11919.8	Proteasome-substrate-size regulator, mid region|Domain of unknown function (DUF3437)
TRINITY_DN10141_c0_g5_i1_3	2.64363	2.41833e-06	6.9689e-06	Up	--	--	--	--	--	--	--	--	COG0277	FAD linked oxidase domain protein	--	--	--
TRINITY_DN10142_c0_g1_i8_1	3.72802	9.6114e-06	2.53156e-05	Up	--	--	--	--	--	--	--	--	--	--	--	--	--
TRINITY_DN10144_c0_g2_i1_4	3.11807	0.00866915	0.0141196	Up	--	--	--	--	--	--	--	--	--	--	--	--	--
TRINITY_DN10144_c0_g3_i1_2	0.00800855	1.70419e-13	1.2009e-12	Down	--	--	--	--	--	--	--	--	--	--	--	--	--
TRINITY_DN10146_c0_g1_i2_3	0.374372	1.24258e-07	4.30444e-07	Down	SCH23736.1	3-dehydroquinate synthase [uncultured Ruminococcus sp.]	Q6NCG9|AROB_RHOPA	3-dehydroquinate synthase RPA0503 OS=Rhodopseudomonas palustris (strain ATCC BAA-98 / CGA009) GN=RPA0503 PE=3 SV=1	145/335(43.28)	shikimate kinase / 3-dehydroquinate synthase [EC:2.7.1.71 4.2.3.4]	KOG0692	Pentafunctional AROM protein	COG0703	Catalyzes the specific phosphorylation of the 3-hydroxyl group of shikimic acid using ATP as a cosubstrate (By similarity)	Molecular Function: nucleotide binding (GO:0000166);|Molecular Function: 3-dehydroquinate synthase activity (GO:0003856);|Cellular Component: cytoplasm (GO:0005737);|Biological Process: aromatic amino acid family biosynthetic process (GO:0009073);|Biological Process: chorismate biosynthetic process (GO:0009423);|Molecular Function: metal ion binding (GO:0046872);	PF01487.15,PF01202.22,PF08501.11,PF18317.1,PF01488.20,PF01761.20,PF00275.20	Type I 3-dehydroquinase|Shikimate kinase|Shikimate dehydrogenase substrate binding domain|Shikimate 5'-dehydrogenase C-terminal domain|Shikimate / quinate 5-dehydrogenase|3-dehydroquinate synthase|EPSP synthase (3-phosphoshikimate 1-carboxyvinyltransferase)
TRINITY_DN10147_c0_g1_i1_1	3.48085	5.95136e-13	3.94571e-12	Up	TES86513.1	hypothetical protein E2O03_01245, partial [Nitrospirales bacterium LBB_01]	Q81WH6|PRKC_BACAN	Serine/threonine-protein kinase PrkC BA_4000 OS=Bacillus anthracis GN=BA_4000 PE=1 SV=1	--	--	KOG0583	Serine/threonine protein kinase	COG0515	Serine Threonine protein kinase	Molecular Function: protein serine/threonine kinase activity (GO:0004674);|Molecular Function: ATP binding (GO:0005524);|Cellular Component: plasma membrane (GO:0005886);|Biological Process: protein phosphorylation (GO:0006468);|Biological Process: signal transduction (GO:0007165);|Biological Process: spore germination (GO:0009847);|Cellular Component: integral component of membrane (GO:0016021);…	PF00069.25,PF07714.17	Protein kinase domain|Protein tyrosine kinase
TRINITY_DN10148_c0_g1_i2_3	2.31941	1.51689e-18	1.76516e-17	Up	CAL37566.1	hypothetical protein, partial [synthetic construct]	--	--	--	--	KOG1601	GATA-4/5/6 transcription factors	COG5641	Transcription factor	--	PF00320.27,PF08550.10	GATA zinc finger|Fungal protein of unknown function (DUF1752)
TRINITY_DN10150_c0_g1_i2_4	0.198583	9.63685e-05	0.000217449	Down	WP_138400027.1	ATP-dependent Clp endopeptidase proteolytic subunit ClpP [Xanthobacter autotrophicus]	A7ILC6|CLPP_XANP2	ATP-dependent Clp protease proteolytic subunit Xaut_3591 OS=Xanthobacter autotrophicus (strain ATCC BAA-1158 / Py2) GN=Xaut_3591 PE=3 SV=1	64/204(31.37)	ATP-dependent Clp protease, protease subunit [EC:3.4.21.92]	KOG0840	ATP-dependent Clp protease, proteolytic subunit	COG0740	Cleaves peptides in various proteins in a process that requires ATP hydrolysis. Has a chymotrypsin-like activity. Plays a major role in the degradation of misfolded proteins (By similarity)	Molecular Function: serine-type endopeptidase activity (GO:0004252);|Cellular Component: cytoplasm (GO:0005737);	--	--
TRINITY_DN10152_c0_g1_i1_1	4.73615	4.90429e-33	2.21709e-31	Up	WP_071227293.1	molecular chaperone DnaK [Acinetobacter baumannii]	Q5UQ49|HSP70_MIMIV	Heat shock 70 kDa protein homolog MIMI_L393 OS=Acanthamoeba polyphaga mimivirus (APMV) GN=MIMI_L393 PE=3 SV=1	65/130(50.00)	DNA-directed RNA polymerase subunit A' [EC:2.7.7.6]	KOG0101	Molecular chaperones HSP70/HSC70, HSP70 superfamily	COG0443	Heat shock protein	Molecular Function: ATP binding (GO:0005524);	PF10712.9	NAD-specific glutamate dehydrogenase
TRINITY_DN10152_c0_g1_i25_3	0.45247	0.00103518	0.00195995	Down	CUA69306.1	Protein translocase subunit SecA [Shewanella loihica PV-4] [Rhizoctonia solani]	--	--	--	--	--	--	ENOG410XR4H	POC1 centriolar protein homolog	--	PF17109.5	fungal STAND N-terminal Goodbye domain
TRINITY_DN10152_c0_g2_i3_3	3.27289	2.19612e-29	7.6526e-28	Up	--	--	--	--	--	--	--	--	ENOG4111IZS	Protein of unknown function (DUF3129)	--	PF11327.8	Egh16-like virulence factor
TRINITY_DN10152_c0_g4_i1_1	460.918	2.01325e-21	3.08541e-20	Up	BAB88643.1	platyfish HSP70-1 with S-tag [Cloning vector pSTH1-GFP]	Q5UQ49|HSP70_MIMIV	Heat shock 70 kDa protein homolog MIMI_L393 OS=Acanthamoeba polyphaga mimivirus (APMV) GN=MIMI_L393 PE=3 SV=1	294/606(48.51)	molecular chaperone DnaK	KOG0101	Molecular chaperones HSP70/HSC70, HSP70 superfamily	COG0443	Heat shock protein	Molecular Function: ATP binding (GO:0005524);	PF00012.20,PF06723.13,PF10712.9	Hsp70 protein|MreB/Mbl protein|NAD-specific glutamate dehydrogenase
TRINITY_DN10153_c0_g2_i8_1	2.16785	1.59337e-10	8.06331e-10	Up	HET51149.1	aminopeptidase P family protein [Deltaproteobacteria bacterium]	--	--	--	--	KOG2413	Xaa-Pro aminopeptidase	COG0006	peptidase M24	--	PF16189.5,PF00557.24,PF01321.18,PF16188.5	Creatinase/Prolidase N-terminal domain|Metallopeptidase family M24|Creatinase/Prolidase N-terminal domain|C-terminal region of peptidase_M24
TRINITY_DN10154_c0_g1_i1_2	3.03445	3.26513e-22	5.5107e-21	Up	--	--	--	--	--	--	--	--	--	--	--	--	--
TRINITY_DN10154_c0_g2_i9_1	2.23474	3.57132e-23	6.68993e-22	Up	WP_110648213.1	tartrate dehydrogenase [Salinicola peritrichatus]	P76251|DMLA_ECOLI	D-malate dehydrogenase [decarboxylating] b1800 OS=Escherichia coli (strain K12) GN=b1800 PE=1 SV=1	247/360(68.61)	tartrate dehydrogenase/decarboxylase / D-malate dehydrogenase [EC:1.1.1.93 4.1.1.73 1.1.1.83]	KOG0785	Isocitrate dehydrogenase, alpha subunit	COG0473	3-isopropylmalate dehydrogenase activity	Molecular Function: magnesium ion binding (GO:0000287);|Molecular Function: 3-isopropylmalate dehydrogenase activity (GO:0003862);|Cellular Component: cytoplasm (GO:0005737);|Biological Process: malate metabolic process (GO:0006108);|Molecular Function: tartrate dehydrogenase activity (GO:0009027);|Molecular Function: D-malate dehydrogenase (decarboxylating) activity (GO:0046553);|Molecular Funct…	PF00180.20	Isocitrate/isopropylmalate dehydrogenase
TRINITY_DN10154_c0_g4_i1_2	0.335681	7.11397e-13	4.67371e-12	Down	MAG10611.1	hypothetical protein [Actinobacteria bacterium]	--	--	--	--	KOG1745	Histones H3 and H4	COG2036	Core component of nucleosome. Nucleosomes wrap and compact DNA into chromatin, limiting DNA accessibility to the cellular machineries which require DNA as a template. Histones thereby play a central role in transcription regulation, DNA repair, DNA replication and chromosomal stability. DNA accessibility is regulated via a complex set of post-translational modifications of histones, also called h…	--	PF00125.24	Core histone H2A/H2B/H3/H4
TRINITY_DN10157_c0_g3_i1_3	13.7981	3.31248e-14	2.50717e-13	Up	--	--	--	--	--	--	KOG4116	Ubiquinol cytochrome c reductase, subunit QCR8	ENOG41123BH	Ubiquinol-cytochrome c reductase complex	--	PF02939.16	UcrQ family
TRINITY_DN10160_c0_g1_i21_1	2.14045	3.04745e-06	8.66842e-06	Up	AHZ97961.1	fusion protein [Cloning vector pUDC082]	O26156|IDSA_METTH	Short chain isoprenyl diphosphate synthase MTH_50 OS=10044 / NBRC 100330 / Delta H) (Methanobacterium thermoautotrophicum) GN=MTH_50 PE=3 SV=1	36/94(38.30)	octaprenyl-diphosphate synthase [EC:2.5.1.90]	KOG0777	Geranylgeranyl pyrophosphate synthase/Polyprenyl synthetase	COG0142	synthase	Cellular Component: cytoplasm (GO:0005737);|Biological Process: isoprenoid biosynthetic process (GO:0008299);|Molecular Function: transferase activity (GO:0016740);|Molecular Function: metal ion binding (GO:0046872);	PF00348.17	Polyprenyl synthetase
TRINITY_DN10162_c0_g1_i1_4	2.17903	3.10127e-12	1.90783e-11	Up	CUA78475.1	Large tegument protein deneddylase [Equine herpesvirus type 1 (strain AB4P)] [Rhizoctonia solani]	--	--	--	--	--	--	--	--	--	--	--
TRINITY_DN10162_c0_g1_i3_2	2.53546	3.05187e-21	4.59376e-20	Up	WP_066539952.1	AMP-binding protein [Comamonas terrigena]	O31826|YNGI_BACSU	Putative acyl-CoA synthetase YngI BSU18250 OS=Bacillus subtilis (strain 168) GN=BSU18250 PE=3 SV=1	--	--	KOG1177	Long chain fatty acid acyl-CoA ligase	COG0318	Amp-dependent synthetase and ligase	Molecular Function: ATP binding (GO:0005524);|Molecular Function: ligase activity (GO:0016874);	PF00501.28,PF13193.6	AMP-binding enzyme|AMP-binding enzyme C-terminal domain
TRINITY_DN10163_c0_g2_i1_1	2.34219	1.95083e-10	9.77269e-10	Up	--	--	--	--	--	--	--	--	ENOG41127KQ	LIM	--	--	--
TRINITY_DN10163_c1_g1_i20_4	0.420496	2.23271e-07	7.43737e-07	Down	--	--	--	--	--	--	--	--	--	--	--	--	--
TRINITY_DN10165_c0_g2_i1_4	0.487092	2.47547e-06	7.12301e-06	Down	--	--	--	--	--	--	--	--	--	--	--	--	--
TRINITY_DN10165_c0_g4_i2_3	0.0157471	4.4938e-47	4.0085e-45	Down	--	--	--	--	--	--	--	--	--	--	--	--	--
TRINITY_DN10168_c0_g2_i8_4	2.43039	6.82207e-76	1.85832e-73	Up	RLE19624.1	aminopeptidase P family protein [Acidobacteria bacterium]	O25681|AMPEP_HELPY	Aminopeptidase HP_1037 HP_1037 OS=Helicobacter pylori (strain ATCC 700392 / 26695) (Campylobacter pylori) GN=HP_1037 PE=1 SV=1	--	--	KOG2413	Xaa-Pro aminopeptidase	COG0006	peptidase M24	Molecular Function: aminopeptidase activity (GO:0004177);|Molecular Function: metallopeptidase activity (GO:0008237);|Molecular Function: metal ion binding (GO:0046872);	PF00557.24,PF16189.5,PF01321.18	Metallopeptidase family M24|Creatinase/Prolidase N-terminal domain|Creatinase/Prolidase N-terminal domain
TRINITY_DN10169_c0_g1_i6_1	0.389174	9.53371e-17	9.17619e-16	Down	MSQ83511.1	amidohydrolase [Myxococcales bacterium]	--	--	--	--	--	--	COG1228	amidohydrolase	--	--	--
TRINITY_DN1016_c0_g1_i1_2	359.773	4.81263e-18	5.30772e-17	Up	AAH21322.1	glycogen synthase 2 [synthetic construct]	--	--	219/473(46.30)	glycogen synthase [EC:2.4.1.11]	KOG3742	Glycogen synthase	COG0438	Glycosyl transferase (Group 1	--	PF05693.13	Glycogen synthase
TRINITY_DN10171_c2_g2_i1_2	0.220113	8.37178e-09	3.41416e-08	Down	--	--	--	--	--	--	--	--	--	--	--	--	--
TRINITY_DN10172_c0_g1_i14_3	3.38433	2.97491e-69	6.22837e-67	Up	WP_131117423.1	terpene synthase [Westiellopsis prolifica]	A9FZ87|EREMS_SORC5	(+)-eremophilene synthase sce8552 OS=ce56)) GN=sce8552 PE=1 SV=1	--	--	KOG3098	Uncharacterized conserved protein	ENOG410ZITE	DUF895 domain membrane protein	Biological Process: terpenoid biosynthetic process (GO:0016114);|Molecular Function: lyase activity (GO:0016829);|Molecular Function: metal ion binding (GO:0046872);	PF07690.16,PF05978.16,PF03936.16,PF06330.11	Major Facilitator Superfamily|Ion channel regulatory protein UNC-93|Terpene synthase family, metal binding domain|Trichodiene synthase (TRI5)
TRINITY_DN10172_c0_g2_i1_2	0.0693882	3.36332e-05	8.16433e-05	Down	--	--	--	--	--	--	--	--	COG5037	Regulatory protein	--	PF09729.9	Gti1/Pac2 family
TRINITY_DN10176_c0_g2_i2_1	3.88341	9.55046e-10	4.37745e-09	Up	--	--	--	--	--	--	--	--	COG0168	Low-affinity potassium transport system. Interacts with Trk system potassium uptake protein TrkA (By similarity)	--	--	--
TRINITY_DN1017_c0_g1_i1_2	31.6416	0.00217595	0.00390917	Up	MBU96202.1	AMP-dependent synthetase [Rhodospirillaceae bacterium]	Q0K844|SAUT_CUPNH	Probable sulfoacetate--CoA ligase H16_A2748 OS=/ H16 / Stanier 337) (Ralstonia eutropha) GN=H16_A2748 PE=2 SV=1	--	--	KOG1176	Acyl-CoA synthetase	COG0318	Amp-dependent synthetase and ligase	Molecular Function: ATP binding (GO:0005524);|Cellular Component: cytoplasm (GO:0005737);|Molecular Function: ligase activity (GO:0016874);	PF00501.28,PF13193.6	AMP-binding enzyme|AMP-binding enzyme C-terminal domain
TRINITY_DN10180_c1_g2_i1_1	22.8883	0.0262716	0.0393251	Up	--	--	--	--	--	--	--	--	--	--	--	--	--
TRINITY_DN10182_c0_g1_i26_2	0.188344	2.33486e-29	8.11373e-28	Down	--	--	--	--	--	--	--	--	--	--	--	--	--
TRINITY_DN10182_c0_g2_i3_3	0.332427	6.57252e-20	8.69914e-19	Down	WP_146227815.1	family 16 glycosylhydrolase, partial [Gammaproteobacteria bacterium 2W06]	P23903|E13B_BACCI	Glucan endo-1,3-beta-glucosidase A1 glcA OS=Bacillus circulans GN=glcA PE=1 SV=1	--	--	--	--	COG2273	hydrolase family 16	Cellular Component: extracellular region (GO:0005576);|Biological Process: carbohydrate metabolic process (GO:0005975);|Molecular Function: glucan endo-1,3-beta-D-glucosidase activity (GO:0042973);|Biological Process: cell wall organization (GO:0071555);	PF00722.21	Glycosyl hydrolases family 16
TRINITY_DN10184_c0_g1_i24_1	2.30686	9.18917e-06	2.42868e-05	Up	MBV34419.1	hypothetical protein [Rickettsiales bacterium]	--	--	--	--	--	--	COG0738	Transporter	--	PF07690.16	Major Facilitator Superfamily
TRINITY_DN10185_c0_g1_i1_4	0.221505	3.74093e-06	1.051e-05	Down	HHH29765.1	type I asparaginase [Polyangiaceae bacterium]	P0A963|ASPG1_ECO57	L-asparaginase 1 Z2801 OS=Escherichia coli O157:H7 GN=Z2801 PE=3 SV=1	--	--	KOG0503	Asparaginase	COG0252	L-asparaginase	Molecular Function: asparaginase activity (GO:0004067);|Cellular Component: cytoplasm (GO:0005737);|Biological Process: cellular amino acid metabolic process (GO:0006520);	--	--
TRINITY_DN10185_c0_g1_i6_1	2.00689	5.32902e-11	2.8493e-10	Up	--	--	--	--	--	--	--	--	ENOG411030A	Fungal specific transcription factor domain	--	--	--
TRINITY_DN10185_c0_g3_i1_4	0.113346	8.06919e-08	2.87223e-07	Down	MAD54505.1	L-asparaginase 1 [Idiomarinaceae bacterium]	P0A962|ASPG1_ECOLI	L-asparaginase 1 b1767 OS=Escherichia coli (strain K12) GN=b1767 PE=1 SV=1	38/60(63.33)	L-asparaginase [EC:3.5.1.1]	KOG0503	Asparaginase	COG0252	L-asparaginase	Molecular Function: asparaginase activity (GO:0004067);|Cellular Component: cytoplasm (GO:0005737);|Cellular Component: cytosol (GO:0005829);|Biological Process: asparagine catabolic process via L-aspartate (GO:0033345);|Molecular Function: identical protein binding (GO:0042802);	--	--
TRINITY_DN10187_c0_g1_i7_1	2.02066	2.06792e-11	1.15618e-10	Up	WP_110883470.1	F0F1 ATP synthase subunit alpha [Gammaproteobacteria bacterium 2W06]	Q8UC74|ATPA_AGRFC	ATP synthase subunit alpha AGR_C_4757 OS=(strain C58)) GN=AGR_C_4757 PE=3 SV=1	351/475(73.89)	F-type H+/Na+-transporting ATPase subunit alpha [EC:7.1.2.2 7.2.2.1]	KOG1353	F0F1-type ATP synthase, alpha subunit	COG0056	Produces ATP from ADP in the presence of a proton gradient across the membrane. The alpha chain is a regulatory subunit (By similarity)	Molecular Function: ATP binding (GO:0005524);|Cellular Component: plasma membrane (GO:0005886);|Biological Process: ATP synthesis coupled proton transport (GO:0015986);|Cellular Component: proton-transporting ATP synthase complex, catalytic core F(1) (GO:0045261);|Molecular Function: proton-transporting ATP synthase activity, rotational mechanism (GO:0046933);	PF00006.25,PF00306.27,PF02874.23,PF07690.16	ATP synthase alpha/beta family, nucleotide-binding domain|ATP synthase alpha/beta chain, C terminal domain|ATP synthase alpha/beta family, beta-barrel domain|Major Facilitator Superfamily
TRINITY_DN10188_c0_g2_i1_4	7.74985	2.29919e-07	7.64375e-07	Up	--	--	--	--	--	--	--	--	--	--	--	--	--
TRINITY_DN10188_c0_g6_i2_2	0.370827	1.48181e-05	3.8006e-05	Down	--	--	--	--	--	--	--	--	--	--	--	--	--
TRINITY_DN10191_c0_g1_i2_1	0.303746	3.23295e-27	9.40301e-26	Down	--	--	--	--	--	--	KOG4640	Anaphase-promoting complex (APC), subunit 4	ENOG410XPXK	anaphase promoting complex subunit 4	--	PF12896.7	Anaphase-promoting complex, cyclosome, subunit 4
TRINITY_DN10191_c0_g1_i4_4	0.440246	1.39086e-25	3.39447e-24	Down	AXY92191.1	bifunctional delta 12-15 desaturase [synthetic construct]	Q54794|DESA_ARTPT	Delta(12)-fatty-acid desaturase desA OS=Arthrospira platensis (Spirulina platensis) GN=desA PE=1 SV=1	--	--	--	--	COG3239	linoleoyl-CoA desaturase activity	Cellular Component: plasma membrane (GO:0005886);|Biological Process: unsaturated fatty acid biosynthetic process (GO:0006636);|Cellular Component: thylakoid (GO:0009579);|Cellular Component: integral component of membrane (GO:0016021);|Molecular Function: Delta12-fatty-acid desaturase activity (GO:0102985);	--	--
TRINITY_DN10193_c0_g2_i2_3	0.368381	5.59794e-22	9.19667e-21	Down	RMH17232.1	M20/M25/M40 family metallo-hydrolase [Gemmatimonadetes bacterium]	A1B5Y2|DAPE_PARDP	Succinyl-diaminopimelate desuccinylase Pden_2842 OS=Paracoccus denitrificans (strain Pd 1222) GN=Pden_2842 PE=3 SV=1	--	--	KOG2275	Aminoacylase ACY1 and related metalloexopeptidases	COG0624	succinyl-diaminopimelate desuccinylase activity	Molecular Function: metallopeptidase activity (GO:0008237);|Molecular Function: zinc ion binding (GO:0008270);|Molecular Function: succinyl-diaminopimelate desuccinylase activity (GO:0009014);|Biological Process: lysine biosynthetic process via diaminopimelate (GO:0009089);|Biological Process: diaminopimelate biosynthetic process (GO:0019877);|Molecular Function: cobalt ion binding (GO:0050897);	PF01546.28,PF07687.14	Peptidase family M20/M25/M40|Peptidase dimerisation domain
TRINITY_DN10194_c0_g1_i12_4	2.46049	6.39597e-16	5.72339e-15	Up	WP_120787095.1	acetyl-CoA C-acyltransferase [Macrococcus caseolyticus]	O32177|FADA_BACSU	3-ketoacyl-CoA thiolase BSU32830 OS=Bacillus subtilis (strain 168) GN=BSU32830 PE=2 SV=1	155/384(40.36)	acetyl-CoA acyltransferase [EC:2.3.1.16]	KOG1389	3-oxoacyl CoA thiolase	COG0183	acetyl-coa acetyltransferase	Molecular Function: acetyl-CoA C-acyltransferase activity (GO:0003988);|Biological Process: fatty acid beta-oxidation (GO:0006635);|Biological Process: phenylacetate catabolic process (GO:0010124);	PF00108.23,PF02803.18,PF01095.19	Thiolase, N-terminal domain|Thiolase, C-terminal domain|Pectinesterase
TRINITY_DN10195_c0_g3_i1_4	0.420645	1.99311e-13	1.39287e-12	Down	--	--	--	--	--	--	--	--	ENOG410Z5TM		--	PF02037.27	SAP domain
TRINITY_DN10196_c0_g2_i1_2	0.199967	3.97644e-16	3.61706e-15	Down	--	--	--	--	--	--	--	--	ENOG4112B7F		--	--	--
TRINITY_DN10196_c0_g2_i3_3	0.459158	1.10242e-06	3.33106e-06	Down	--	--	--	--	--	--	--	--	ENOG4111QXM	FAD-binding domain	--	PF01794.19,PF08030.12,PF08022.12	Ferric reductase like transmembrane component|Ferric reductase NAD binding domain|FAD-binding domain
TRINITY_DN10198_c0_g1_i5_4	0.401028	5.42673e-11	2.8991e-10	Down	--	--	--	--	--	--	--	--	--	--	--	--	--
TRINITY_DN1019_c0_g1_i1_4	48.4234	4.17942e-06	1.16579e-05	Up	--	--	--	--	--	--	--	--	ENOG410XWSY	RNA polymerase II transcription factor SIII (Elongin) subunit	--	--	--
TRINITY_DN1019_c0_g2_i1_4	57.5762	1.06987e-06	3.24121e-06	Up	--	--	--	--	--	--	--	--	ENOG410XWSY	RNA polymerase II transcription factor SIII (Elongin) subunit	--	PF06881.11	RNA polymerase II transcription factor SIII (Elongin) subunit A
TRINITY_DN101_c0_g1_i1_1	62.5823	3.84144e-07	1.24079e-06	Up	WP_099223559.1	amino acid permease [Listeria costaricensis]	P25737|LYSP_ECOLI	Lysine-specific permease b2156 OS=Escherichia coli (strain K12) GN=b2156 PE=1 SV=5	--	--	KOG1286	Amino acid transporters	COG0531	amino acid	Cellular Component: plasma membrane (GO:0005886);|Cellular Component: integral component of plasma membrane (GO:0005887);|Molecular Function: amino acid transmembrane transporter activity (GO:0015171);|Molecular Function: identical protein binding (GO:0042802);|Molecular Function: protein heterodimerization activity (GO:0046982);|Biological Process: protein homooligomerization (GO:0051260);	PF00324.21,PF13520.6	Amino acid permease|Amino acid permease
TRINITY_DN10201_c0_g1_i2_4	0.352356	2.22516e-10	1.10616e-09	Down	RYF49565.1	hypothetical protein EOO38_07610, partial [Cytophagaceae bacterium]	--	--	--	--	--	--	ENOG410XSD2	G- protein-coupled receptor	--	PF01822.19,PF07250.11,PF09118.11	WSC domain|Glyoxal oxidase N-terminus|Domain of unknown function (DUF1929)
TRINITY_DN10203_c0_g1_i12_1	2.42043	6.04014e-33	2.69868e-31	Up	WP_154643941.1	hypothetical protein, partial [Bacillus cereus]	--	--	--	--	KOG2662	Magnesium transporters: CorA family	ENOG410XNNZ	Magnesium transporter	--	--	--
TRINITY_DN10203_c1_g1_i1_4	0.45959	4.0012e-13	2.70156e-12	Down	--	--	--	--	--	--	--	--	ENOG410ZB2Z	Contributes to surface hydrophobicity, which is important for processes such as association of hyphae in reproductive structures, dispersal of aerial spores and adhesion of pathogens to host structures	--	PF01185.18	Fungal hydrophobin
TRINITY_DN10204_c0_g2_i3_3	0.426719	2.90801e-09	1.25543e-08	Down	--	--	--	--	--	--	--	--	--	--	--	--	--
TRINITY_DN10206_c0_g1_i3_3	0.0954188	0.000102649	0.00023035	Down	--	--	--	--	--	--	--	--	--	--	--	--	--
TRINITY_DN10206_c0_g2_i1_2	0.0179588	9.59348e-08	3.37779e-07	Down	--	--	--	--	--	--	--	--	COG1643	helicase	--	--	--
TRINITY_DN10207_c0_g1_i1_1	0.31685	5.98395e-38	3.46099e-36	Down	--	--	--	--	--	--	--	--	ENOG4110CKC		--	--	--
TRINITY_DN10207_c0_g1_i6_2	3.16334	1.28513e-21	2.01213e-20	Up	TMD80167.1	6-chlorohydroxyquinol-1,2-dioxygenase [Chloroflexi bacterium]	Q6F4M7|NPCC_RHOOP	Hydroxyquinol 1,2-dioxygenase npcC OS=Rhodococcus opacus (Nocardia opaca) GN=npcC PE=2 SV=1	--	--	--	--	COG3485	protocatechuate 3,4-dioxygenase	Molecular Function: ferric iron binding (GO:0008199);|Biological Process: catechol-containing compound metabolic process (GO:0009712);|Molecular Function: catechol 1,2-dioxygenase activity (GO:0018576);|Molecular Function: hydroxyquinol 1,2-dioxygenase activity (GO:0018581);|Biological Process: aromatic compound catabolic process (GO:0019439);	PF04444.14,PF00775.21	Catechol dioxygenase N terminus|Dioxygenase
TRINITY_DN10209_c0_g1_i13_4	0.444783	3.51896e-16	3.22175e-15	Down	HFS54884.1	DNA cytosine methyltransferase [Planctomycetes bacterium]	O33481|MTP1_PSYTA	Modification methylase PspPI pspPIM OS=Psychrobacter sp. (strain TA137) GN=pspPIM PE=3 SV=1	56/159(35.22)	DNA (cytosine-5)-methyltransferase 1 [EC:2.1.1.37]	--	--	COG0270	Cytosine-specific methyltransferase	Molecular Function: DNA (cytosine-5-)-methyltransferase activity (GO:0003886);|Biological Process: DNA restriction-modification system (GO:0009307);	PF01426.18,PF00145.17,PF12047.8	BAH domain|C-5 cytosine-specific DNA methylase|Cytosine specific DNA methyltransferase replication foci domain
TRINITY_DN1020_c0_g1_i1_2	43.7787	0.000533619	0.00105909	Up	--	--	--	--	--	--	--	--	--	--	--	--	--
TRINITY_DN10210_c0_g1_i15_1	0.442641	1.64823e-14	1.28872e-13	Down	WP_141348869.1	ZIP family metal transporter [Zoogloea ramigera]	--	--	--	--	KOG2693	Putative zinc transporter	COG0428	zinc transporter	--	PF02535.22	ZIP Zinc transporter
TRINITY_DN10210_c0_g2_i14_2	0.276714	7.95964e-19	9.45343e-18	Down	--	--	--	--	--	--	--	--	ENOG4110CXU	BTB/POZ domain	--	PF00651.31	BTB/POZ domain
TRINITY_DN10211_c2_g3_i7_3	0.350747	1.17062e-20	1.67639e-19	Down	CUA69306.1	Protein translocase subunit SecA [Shewanella loihica PV-4] [Rhizoctonia solani]	--	--	--	--	KOG0271	Notchless-like WD40 repeat-containing protein	ENOG410XR4H	POC1 centriolar protein homolog	--	PF00400.32,PF12894.7,PF16529.5,PF07676.12,PF05729.12,PF17005.5,PF08662.11,PF10647.9,PF13360.6	WD domain, G-beta repeat|Anaphase-promoting complex subunit 4 WD40 domain|WD40 region of Ge1, enhancer of mRNA-decapping protein|WD40-like Beta Propeller Repeat|NACHT domain|WD40-like domain|Eukaryotic translation initiation factor eIF2A|Lipoprotein LpqB beta-propeller domain|PQQ-like domain
TRINITY_DN10212_c0_g1_i6_4	0.380055	3.38299e-10	1.64367e-09	Down	--	--	--	--	--	--	--	--	--	--	--	--	--
TRINITY_DN10213_c0_g1_i7_2	0.308806	6.21105e-09	2.57942e-08	Down	RYH30493.1	hypothetical protein EON65_04985 [archaeon]	--	--	--	--	KOG0172	Lysine-ketoglutarate reductase/saccharopine dehydrogenase	COG1748	saccharopine dehydrogenase	--	PF16653.5,PF03435.18	Saccharopine dehydrogenase C-terminal domain|Saccharopine dehydrogenase NADP binding domain
TRINITY_DN10214_c0_g1_i1_1	0.051015	1.1473e-25	2.83281e-24	Down	WP_067602526.1	HAD-IA family hydrolase, partial [Nocardiopsis listeri]	P77625|HXPA_ECOLI	Hexitol phosphatase A b2293 OS=Escherichia coli (strain K12) GN=b2293 PE=1 SV=2	--	--	KOG2914	Predicted haloacid-halidohydrolase and related hydrolases	COG0637	HAD-superfamily hydrolase subfamily IA variant 3	Molecular Function: magnesium ion binding (GO:0000287);|Biological Process: carbohydrate metabolic process (GO:0005975);|Molecular Function: phosphatase activity (GO:0016791);|Molecular Function: manganese ion binding (GO:0030145);|Molecular Function: glycerol-3-phosphatase activity (GO:0043136);|Molecular Function: mannitol-1-phosphatase activity (GO:0050084);|Molecular Function: sorbitol-6-phos…	PF13419.6,PF00702.26	Haloacid dehalogenase-like hydrolase|haloacid dehalogenase-like hydrolase
TRINITY_DN10214_c0_g2_i2_3	0.458135	1.16094e-11	6.69324e-11	Down	--	--	--	--	--	--	--	--	COG5422	guanine nucleotide exchange factor	--	PF00621.20,PF01185.18	RhoGEF domain|Fungal hydrophobin
TRINITY_DN10215_c0_g1_i1_1	2.03678	5.14115e-10	2.44171e-09	Up	--	--	--	--	--	--	--	--	--	--	--	--	--
TRINITY_DN10215_c0_g1_i1_4	0.156742	4.20778e-33	1.93108e-31	Down	MBN70665.1	hypothetical protein [Gimesia sp.]	--	--	--	--	--	--	ENOG410YPH2	Conserved hypothetical, protein	--	PF13632.6,PF13641.6	Glycosyl transferase family group 2|Glycosyltransferase like family 2
TRINITY_DN10217_c0_g1_i4_3	0.331016	3.66241e-06	1.03032e-05	Down	--	--	--	--	--	--	--	--	--	--	--	--	--
TRINITY_DN10217_c0_g2_i3_3	0.497407	0.00968028	0.0156295	Down	--	--	--	--	--	--	--	--	--	--	--	--	--
TRINITY_DN10220_c0_g1_i3_3	3.39116	1.6932e-36	9.34507e-35	Up	WP_162667132.1	3-(3-hydroxyphenyl)propionate hydroxylase [Gemmata massiliana]	B1MM05|TETX_MYCA9	Flavin-dependent monooxygenase MAB_1496c OS=13569 / NCTC 13031 / TMC 1543) (Mycobacterium abscessus) GN=MAB_1496c PE=1 SV=1	--	--	KOG3855	Monooxygenase involved in coenzyme Q (ubiquinone) biosynthesis	COG0654	oxidoreductase activity, acting on paired donors, with incorporation or reduction of molecular oxygen, NAD(P)H as one donor, and incorporation of one atom of oxygen	--	PF01494.19	FAD binding domain
TRINITY_DN10222_c0_g1_i25_1	0.471455	3.03478e-09	1.30793e-08	Down	--	--	--	--	--	--	--	--	--	--	--	--	--
TRINITY_DN10222_c0_g1_i2_4	0.482821	1.24492e-11	7.1546e-11	Down	--	--	--	--	--	--	KOG4328	WD40 protein	ENOG410XRID	WD repeatcontaining protein	--	--	--
TRINITY_DN10222_c0_g1_i4_2	0.207809	1.63156e-23	3.18432e-22	Down	RYF13159.1	NCS2 family permease [Oxalobacteraceae bacterium]	Q57772|Y326_METJA	Putative permease MJ0326 MJ0326 OS=10045 / NBRC 100440) (Methanococcus jannaschii) GN=MJ0326 PE=3 SV=1	--	--	--	--	COG2252	Xanthine uracil vitamin C permease	Molecular Function: purine nucleobase transmembrane transporter activity (GO:0005345);|Cellular Component: plasma membrane (GO:0005886);|Cellular Component: integral component of membrane (GO:0016021);	PF00860.20	Permease family
TRINITY_DN10222_c0_g1_i6_3	2.50483	2.48752e-24	5.35399e-23	Up	--	--	--	--	--	--	--	--	ENOG410YWY0	Conserved hypothetical, protein	--	PF17667.1	Fungal protein kinase
TRINITY_DN10224_c0_g2_i1_3	0.189895	1.10063e-06	3.32684e-06	Down	--	--	--	--	--	--	--	--	--	--	--	--	--
TRINITY_DN10224_c0_g3_i4_3	0.381812	7.99105e-06	2.13047e-05	Down	--	--	--	--	--	--	--	--	--	--	--	--	--
TRINITY_DN10224_c0_g4_i1_3	0.301878	0.000487822	0.000974375	Down	--	--	--	--	--	--	--	--	--	--	--	--	--
TRINITY_DN10226_c0_g3_i1_3	0.036706	3.21176e-53	3.76683e-51	Down	--	--	--	--	--	--	--	--	--	--	--	--	--
TRINITY_DN1022_c0_g1_i1_3	897.433	7.46088e-25	1.69058e-23	Up	ACA13262.1	dsRed1/N-WASP/Cdc42/ECFP fusion protein [synthetic construct]	P23175|RASH_MSVNS	GTPase HRas H-RAS OS=Murine sarcoma virus NS.C58 GN=H-RAS PE=3 SV=1	--	--	KOG0393	Ras-related small GTPase, Rho type	COG1100	GTP-binding Protein	Molecular Function: GTPase activity (GO:0003924);|Molecular Function: GTP binding (GO:0005525);|Biological Process: signal transduction (GO:0007165);|Cellular Component: membrane (GO:0016020);|Cellular Component: host cell plasma membrane (GO:0020002);	PF00071.22,PF08477.13,PF00025.21	Ras family|Ras of Complex, Roc, domain of DAPkinase|ADP-ribosylation factor family
TRINITY_DN10231_c0_g2_i2_4	2.10823	2.65224e-23	5.05944e-22	Up	PAW80344.1	SAM-dependent methyltransferase [Opitutae bacterium Tous-C8FEB]	P0A9H7|CFA_ECOLI	Cyclopropane-fatty-acyl-phospholipid synthase b1661 OS=Escherichia coli (strain K12) GN=b1661 PE=1 SV=2	--	--	--	--	COG2230	cyclopropane-fatty-acyl-phospholipid synthase	Cellular Component: cytosol (GO:0005829);|Biological Process: fatty acid biosynthetic process (GO:0006633);|Molecular Function: cyclopropane-fatty-acyl-phospholipid synthase activity (GO:0008825);|Biological Process: lipid modification (GO:0030258);	PF02353.20,PF13649.6,PF08241.12,PF13847.6,PF08242.12,PF13489.6,PF02390.17,PF05175.14	Mycolic acid cyclopropane synthetase|Methyltransferase domain|Methyltransferase domain|Methyltransferase domain|Methyltransferase domain|Methyltransferase domain|Putative methyltransferase|Methyltransferase small domain
TRINITY_DN10231_c0_g3_i5_4	5.4787	7.07453e-11	3.73295e-10	Up	WP_097146887.1	DUF2236 domain-containing protein [Pseudooceanicola antarcticus]	--	--	--	--	--	--	ENOG410ZTV3		--	PF09995.9	Uncharacterized protein conserved in bacteria (DUF2236)
TRINITY_DN10231_c1_g2_i1_2	3.65327	1.94076e-37	1.10484e-35	Up	--	--	--	--	--	--	--	--	--	--	--	--	--
TRINITY_DN10237_c0_g1_i1_4	0.296465	1.49322e-20	2.11246e-19	Down	MAD87987.1	hypothetical protein [Deltaproteobacteria bacterium]	C9K1X6|COTB3_STRMJ	Cyclooctat-9-en-7-ol 5-monooxygenase cotB3 OS=Streptomyces melanosporofaciens GN=cotB3 PE=1 SV=1	--	--	KOG0156	Cytochrome P450 CYP2 subfamily	COG2124	Cytochrome p450	--	PF00067.22	Cytochrome P450
TRINITY_DN10237_c0_g1_i2_2	0.205511	4.75571e-16	4.30273e-15	Down	RYH13381.1	ATP/GTP-binding protein [archaeon]	Q9UYR9|GPN_PYRAB	GPN-loop GTPase PAB0955 PAB0955 OS=Pyrococcus abyssi (strain GE5 / Orsay) GN=PAB0955 PE=1 SV=2	--	--	KOG1534	Putative transcription factor FET5	ENOG410XPBZ	GPN-loop GTPase 3	Molecular Function: GTP binding (GO:0005525);|Molecular Function: hydrolase activity (GO:0016787);	--	--
TRINITY_DN10237_c0_g2_i1_2	0.466762	6.73573e-18	7.3203e-17	Down	RYH13381.1	ATP/GTP-binding protein [archaeon]	Q9UYR9|GPN_PYRAB	GPN-loop GTPase PAB0955 PAB0955 OS=Pyrococcus abyssi (strain GE5 / Orsay) GN=PAB0955 PE=1 SV=2	--	--	KOG1534	Putative transcription factor FET5	ENOG410XPBZ	GPN-loop GTPase 3	Molecular Function: GTP binding (GO:0005525);|Molecular Function: hydrolase activity (GO:0016787);	PF03029.17	Conserved hypothetical ATP binding protein
TRINITY_DN10238_c0_g1_i2_1	3.55035	2.35299e-71	5.37012e-69	Up	WP_146227802.1	polysaccharide deacetylase family protein, partial [Gammaproteobacteria bacterium 2W06]	--	--	--	--	--	--	ENOG410XRRZ		--	--	--
TRINITY_DN10239_c0_g2_i7_3	44.6423	4.69933e-06	1.30065e-05	Up	ENV71128.1	hypothetical protein F947_00014, partial [Acinetobacter towneri DSM 14962 = CIP 107472]	--	--	--	--	--	--	ENOG410XYMV		--	--	--
TRINITY_DN10239_c1_g3_i3_3	86.9114	1.98303e-05	4.98573e-05	Up	EET9259993.1	hypothetical protein [Escherichia coli]	--	--	--	--	--	--	ENOG4111P6Q		--	--	--
TRINITY_DN10240_c0_g2_i2_3	2.69479	4.36835e-14	3.27601e-13	Up	WP_044251069.1	VWA domain-containing protein [Chondromyces apiculatus]	Q5UQ35|YR811_MIMIV	Putative ariadne-like RING finger protein R811 MIMI_R811 OS=Acanthamoeba polyphaga mimivirus (APMV) GN=MIMI_R811 PE=4 SV=1	--	--	--	--	COG1643	helicase	Molecular Function: ubiquitin-protein transferase activity (GO:0004842);|Molecular Function: metal ion binding (GO:0046872);	PF00092.28,PF13519.6	von Willebrand factor type A domain|von Willebrand factor type A domain
TRINITY_DN10240_c0_g3_i1_3	2.94778	2.23219e-21	3.40446e-20	Up	--	--	--	--	--	--	--	--	--	--	--	--	--
TRINITY_DN10241_c0_g4_i1_3	0.412575	2.64447e-12	1.64076e-11	Down	CUA69306.1	Protein translocase subunit SecA [Shewanella loihica PV-4] [Rhizoctonia solani]	--	--	--	--	KOG1407	WD40 repeat protein	ENOG410XP3K	Positively regulates the activity of the minus-end directed microtubule motor protein dynein. May enhance dynein- mediated microtubule sliding by targeting dynein to the microtubule plus end. Required for	--	PF00400.32,PF12894.7,PF05729.12,PF07676.12	WD domain, G-beta repeat|Anaphase-promoting complex subunit 4 WD40 domain|NACHT domain|WD40-like Beta Propeller Repeat
TRINITY_DN10242_c0_g1_i3_3	0.468934	6.27066e-07	1.96214e-06	Down	CUA69306.1	Protein translocase subunit SecA [Shewanella loihica PV-4] [Rhizoctonia solani]	--	--	--	--	--	--	ENOG410XR4H	POC1 centriolar protein homolog	--	PF00400.32,PF00168.30,PF13191.6,PF05729.12	WD domain, G-beta repeat|C2 domain|AAA ATPase domain|NACHT domain
TRINITY_DN10245_c0_g1_i1_4	0.436258	0.000178645	0.000385357	Down	--	--	--	--	--	--	--	--	--	--	--	--	--
TRINITY_DN10245_c0_g1_i8_2	9.1929	7.85706e-35	4.05383e-33	Up	WP_154644485.1	hypothetical protein, partial [Bacillus cereus]	--	--	--	--	--	--	ENOG4111H73	GPR1 FUN34 YaaH-class plasma membrane protein	--	PF01184.19	GPR1/FUN34/yaaH family
TRINITY_DN10245_c0_g2_i8_4	0.0344232	6.65541e-103	3.83185e-100	Down	WP_071227301.1	ZIP family metal transporter [Acinetobacter baumannii]	--	--	--	--	KOG1558	Fe2+/Zn2+ regulated transporter	ENOG4111GP2	zinc transporter	--	PF02535.22	ZIP Zinc transporter
TRINITY_DN10246_c0_g1_i7_3	24.0004	4.41376e-05	0.000105118	Up	CDB39267.1	putative uncharacterized protein [Azospirillum sp. CAG:260]	--	--	--	--	--	--	ENOG4111UA7		--	--	--
TRINITY_DN10246_c0_g2_i2_3	56.1389	0.00053806	0.00106782	Up	VWX60559.1	conserved hypothetical protein [Burkholderiales bacterium 8X]	--	--	--	--	--	--	ENOG411220X	unknow protein	--	--	--
TRINITY_DN10248_c0_g1_i1_1	2.82915	0.000233817	0.000493731	Up	--	--	--	--	--	--	--	--	--	--	--	--	--
TRINITY_DN10248_c1_g2_i1_1	9.49779	2.14486e-14	1.65708e-13	Up	--	--	--	--	--	--	--	--	--	--	--	--	--
TRINITY_DN10248_c1_g3_i2_1	0.0595605	9.44397e-124	1.04019e-120	Down	AAI40039.1	Exosome component 9, partial [synthetic construct]	O26778|RRP42_METTH	Exosome complex component Rrp42 MTH_682 OS=10044 / NBRC 100330 / Delta H) (Methanobacterium thermoautotrophicum) GN=MTH_682 PE=1 SV=1	59/174(33.91)	exosome complex component RRP42	KOG1614	Exosomal 3'-5' exoribonuclease complex, subunit Rrp45	COG2123	Exosome complex	Cellular Component: exosome (RNase complex) (GO:0000178);|Cellular Component: cytoplasm (GO:0005737);|Biological Process: RNA catabolic process (GO:0006401);	PF03725.15	3' exoribonuclease family, domain 2
TRINITY_DN10250_c1_g1_i16_2	63.7098	0.000137289	0.000301512	Up	BAO87435.1	putative membrane protein [Burkholderia sp. RPE67]	--	--	--	--	--	--	ENOG4111PC4	Pfam:Cw-hydrolase	--	--	--
TRINITY_DN10250_c1_g3_i1_2	11.4337	0.000162912	0.000353524	Up	EID19495.1	hypothetical protein HMPREF1043_0707 [Streptococcus anginosus subsp. whileyi CCUG 39159]	--	--	--	--	--	--	--	--	--	--	--
TRINITY_DN10252_c0_g3_i5_1	34.1072	1.34125e-64	2.3433e-62	Up	--	--	--	--	--	--	--	--	--	--	--	--	--
TRINITY_DN10252_c0_g4_i1_2	0.15748	0.000131513	0.000289933	Down	--	--	--	--	--	--	--	--	--	--	--	--	--
TRINITY_DN10253_c0_g1_i25_2	2.60919	1.42037e-38	8.44651e-37	Up	AAX43690.1	HIV-1 Tat interacting protein, partial [synthetic construct]	P31748|AKT_MLVAT	AKT kinase-transforming protein V-AKT OS=AKT8 murine leukemia virus GN=V-AKT PE=1 SV=1	--	--	KOG2747	Histone acetyltransferase (MYST family)	COG5027	histone acetyltransferase	Molecular Function: protein serine/threonine kinase activity (GO:0004674);|Molecular Function: ATP binding (GO:0005524);|Biological Process: viral process (GO:0016032);|Biological Process: protein kinase B signaling (GO:0043491);|Biological Process: response to growth hormone (GO:0060416);|Biological Process: response to insulin-like growth factor stimulus (GO:1990418);	PF01853.18,PF17772.1,PF00069.25,PF07714.17	MOZ/SAS family|MYST family zinc finger domain|Protein kinase domain|Protein tyrosine kinase
TRINITY_DN10254_c0_g3_i1_1	46.2096	4.74968e-07	1.51503e-06	Up	--	--	--	--	--	--	--	--	--	--	--	--	--
TRINITY_DN10255_c0_g1_i1_1	0.418499	8.95165e-25	2.01575e-23	Down	--	--	--	--	--	--	--	--	ENOG4110CRB		--	--	--
TRINITY_DN10255_c0_g2_i2_1	0.285652	1.71771e-32	7.37538e-31	Down	RYH28526.1	hypothetical protein EON65_11850 [archaeon]	--	--	--	--	KOG2747	Histone acetyltransferase (MYST family)	COG5027	histone acetyltransferase	--	--	--
TRINITY_DN10256_c0_g1_i2_1	0.455943	1.44954e-09	6.50623e-09	Down	RFM23404.1	O-acetylhomoserine aminocarboxypropyltransferase/cysteine synthase [Candidatus Thermochlorobacter aerophilum]	Q5SK88|METY1_THET8	O-acetyl-L-homoserine sulfhydrylase 1 TTHA0760 OS=Thermus thermophilus (strain HB8 / ATCC 27634 / DSM 579) GN=TTHA0760 PE=1 SV=1	287/421(68.17)	O-acetylhomoserine/O-acetylserine sulfhydrylase [EC:2.5.1.49 2.5.1.47]	KOG0053	Cystathionine beta-lyases/cystathionine gamma-synthases	COG2873	o-acetylhomoserine	Biological Process: methionine biosynthetic process (GO:0009086);|Molecular Function: transferase activity, transferring alkyl or aryl (other than methyl) groups (GO:0016765);|Molecular Function: pyridoxal phosphate binding (GO:0030170);	PF01053.20,PF01041.17,PF00266.19,PF00155.21	Cys/Met metabolism PLP-dependent enzyme|DegT/DnrJ/EryC1/StrS aminotransferase family|Aminotransferase class-V|Aminotransferase class I and II
TRINITY_DN10257_c0_g1_i1_3	48.6948	0.000109605	0.00024468	Up	--	--	--	--	--	--	KOG1721	FOG: Zn-finger	COG5048	Zinc finger protein	--	PF00096.26,PF13465.6	Zinc finger, C2H2 type|Zinc-finger double domain
TRINITY_DN10259_c0_g1_i1_3	42.9771	0.0170731	0.0263695	Up	WP_161988632.1	CHAP domain-containing protein [Phycicoccus bigeumensis]	--	--	--	--	--	--	COG3942	domain protein	--	--	--
TRINITY_DN1025_c0_g1_i2_4	568.315	7.1909e-23	1.30773e-21	Up	KST67630.1	aldehyde oxidoreductase [Mastigocoleus testarum BC008]	Q46857|DKGA_ECOLI	2,5-diketo-D-gluconic acid reductase A b3012 OS=Escherichia coli (strain K12) GN=b3012 PE=1 SV=3	128/291(43.99)	alcohol dehydrogenase (NADP+) [EC:1.1.1.2]	KOG1577	Aldo/keto reductase family proteins	COG0656	reductase	Molecular Function: alditol:NADP+ 1-oxidoreductase activity (GO:0004032);|Cellular Component: cytosol (GO:0005829);|Molecular Function: alcohol dehydrogenase (NADP+) activity (GO:0008106);|Molecular Function: oxidoreductase activity (GO:0016491);|Molecular Function: oxidoreductase activity, acting on the CH-OH group of donors, NAD or NADP as acceptor (GO:0016616);|Biological Process: L-ascorbic a…	PF00248.21	Aldo/keto reductase family
TRINITY_DN10260_c0_g2_i10_4	3.27869	0.00103004	0.00195095	Up	AAP36561.1	Homo sapiens acid phosphatase 2, lysosomal, partial [synthetic construct]	--	--	--	--	KOG3720	Lysosomal & prostatic acid phosphatases	ENOG4110AHQ	Conserved hypothetical, protein	--	PF17004.5,PF08492.12	Putative TPR-like repeat|SRP72 RNA-binding domain
TRINITY_DN10262_c0_g1_i1_3	197.583	5.50289e-11	2.93855e-10	Up	--	--	--	--	--	--	--	--	--	--	--	--	--
TRINITY_DN10264_c0_g2_i2_2	0.196419	0.00533656	0.00899295	Down	--	--	--	--	--	--	--	--	COG2730	Glycoside hydrolase Family 5	--	--	--
TRINITY_DN10267_c0_g1_i1_3	217.282	1.49976e-13	1.06484e-12	Up	WP_069694605.1	alpha-keto acid decarboxylase family protein, partial [Arthrobacter sp. D4]	A0R480|KDC_MYCS2	Alpha-keto-acid decarboxylase MSMEG_5735 OS=smegmatis) GN=MSMEG_5735 PE=3 SV=1	--	--	KOG1184	Thiamine pyrophosphate-requiring enzyme	COG3961	Pyruvate decarboxylase	Molecular Function: magnesium ion binding (GO:0000287);|Molecular Function: carboxy-lyase activity (GO:0016831);|Molecular Function: thiamine pyrophosphate binding (GO:0030976);	PF00205.22,PF02776.18,PF02775.21	Thiamine pyrophosphate enzyme, central domain|Thiamine pyrophosphate enzyme, N-terminal TPP binding domain|Thiamine pyrophosphate enzyme, C-terminal TPP binding domain
TRINITY_DN10268_c0_g1_i1_2	0.370653	0.000269397	0.000563134	Down	--	--	--	--	--	--	--	--	--	--	--	--	--
TRINITY_DN10268_c0_g1_i3_1	0.355373	8.99468e-13	5.86065e-12	Down	AKI69819.1	TPP1, partial [synthetic construct]	Q60106|XANP_XANS2	Xanthomonalisin . OS=Xanthomonas sp. (strain T-22) GN=. PE=1 SV=1	--	--	--	--	COG4934	peptidase	Molecular Function: serine-type endopeptidase activity (GO:0004252);|Cellular Component: extracellular region (GO:0005576);|Molecular Function: metal ion binding (GO:0046872);	PF09286.11	Pro-kumamolisin, activation domain
TRINITY_DN10269_c0_g3_i2_4	2.08906	1.97157e-15	1.68622e-14	Up	--	--	--	--	--	--	--	--	--	--	--	--	--
TRINITY_DN10272_c0_g1_i1_3	0.0399958	2.03327e-05	5.10141e-05	Down	--	--	--	--	--	--	--	--	--	--	--	--	--
TRINITY_DN10273_c0_g1_i1_3	33.214	0.00218572	0.00392423	Up	--	--	--	--	--	--	--	--	COG5048	Zinc finger protein	--	--	--
TRINITY_DN10276_c0_g1_i1_3	106.948	9.08917e-07	2.78053e-06	Up	MAD87901.1	hypothetical protein [Deltaproteobacteria bacterium]	P07819|SCRB_BACSU	Sucrose-6-phosphate hydrolase ipa-50d OS=Bacillus subtilis (strain 168) GN=ipa-50d PE=3 SV=2	110/343(32.07)	beta-fructofuranosidase [EC:3.2.1.26]	KOG0228	Beta-fructofuranosidase (invertase)	COG1621	Hydrolase	Molecular Function: beta-fructofuranosidase activity (GO:0004564);|Cellular Component: cytoplasm (GO:0005737);|Biological Process: sucrose metabolic process (GO:0005985);	PF00251.20	Glycosyl hydrolases family 32 N-terminal domain
TRINITY_DN10276_c0_g1_i35_2	0.483794	7.20768e-14	5.31409e-13	Down	NBC29158.1	fasciclin domain-containing protein [Spirochaetes bacterium]	--	--	--	--	--	--	ENOG410XU3E	Fasciclin domain	--	PF02469.22	Fasciclin domain
TRINITY_DN10277_c0_g1_i3_1	0.487752	6.65649e-07	2.07441e-06	Down	AAH04056.1	transmembrane protein 184C [synthetic construct]	--	--	--	--	KOG2641	Predicted seven transmembrane receptor - rhodopsin family	ENOG410XQ3V	transmembrane protein 184B	--	PF03619.16	Organic solute transporter Ostalpha
TRINITY_DN10278_c0_g1_i1_3	38.3147	0.000376819	0.000767176	Up	--	--	--	--	--	--	--	--	ENOG4111M3R		--	--	--
TRINITY_DN10279_c0_g1_i1_1	5.68964	4.34364e-16	3.94258e-15	Up	--	--	--	--	--	--	--	--	--	--	--	--	--
TRINITY_DN10279_c0_g3_i7_1	138.633	2.34085e-48	2.20449e-46	Up	--	--	--	--	--	--	--	--	ENOG41118KQ	ER membrane protein complex subunit 4	--	--	--
TRINITY_DN1027_c0_g1_i1_3	51.5183	4.51075e-05	0.000107246	Up	--	--	--	--	--	--	--	--	ENOG410YI7G	C2H2 finger domain protein	--	--	--
TRINITY_DN10280_c0_g1_i1_3	125.134	2.35499e-09	1.03091e-08	Up	2R59_A	Chain A, Leukotriene A-4 hydrolase [unidentified]	P95928|APE2_SACS2	Leucyl aminopeptidase C01_030 OS=(Sulfolobus solfataricus) GN=C01_030 PE=1 SV=1	104/225(46.22)	leukotriene-A4 hydrolase [EC:3.3.2.6]	KOG1047	Bifunctional leukotriene A4 hydrolase/aminopeptidase LTA4H	COG0308	aminopeptidase	--	PF01433.20	Peptidase family M1 domain
TRINITY_DN10281_c0_g1_i1_3	1049.94	2.30325e-26	6.09699e-25	Up	WP_120787178.1	30S ribosomal protein S7 [Macrococcus caseolyticus]	P35026|RS7_SACS2	30S ribosomal protein S7 SSO0217 OS=(Sulfolobus solfataricus) GN=SSO0217 PE=3 SV=3	109/208(52.40)	small subunit ribosomal protein S7	KOG3291	Ribosomal protein S7	COG0049	One of the primary rRNA binding proteins, it binds directly to 16S rRNA where it nucleates assembly of the head domain of the 30S subunit. Is located at the subunit interface close to the decoding center, probably blocks exit of the E-site tRNA (By similarity)	--	PF00177.21	Ribosomal protein S7p/S5e
TRINITY_DN10284_c0_g1_i1_3	44.3448	5.2751e-06	1.45018e-05	Up	ACE86536.1	ornithine decarboxylase 1 protein, partial [synthetic construct]	--	--	42/119(35.29)	ornithine decarboxylase [EC:4.1.1.17]	KOG0622	Ornithine decarboxylase	COG0019	Specifically catalyzes the decarboxylation of meso- diaminopimelate (meso-DAP) to L-lysine (By similarity)	--	PF00278.22	Pyridoxal-dependent decarboxylase, C-terminal sheet domain
TRINITY_DN10284_c0_g1_i5_4	3.57267	6.25679e-14	4.63324e-13	Up	WP_058481784.1	aromatic ring-hydroxylating dioxygenase subunit alpha [Legionella waltersii]	P0ABR8|CNTA_ECO57	Carnitine monooxygenase oxygenase subunit Z2845 OS=Escherichia coli O157:H7 GN=Z2845 PE=3 SV=1	60/206(29.13)	choline monooxygenase [EC:1.14.15.7]	--	--	COG4638	rieske 2fe-2S domain-containing protein	Molecular Function: iron ion binding (GO:0005506);|Biological Process: carnitine metabolic process (GO:0009437);|Molecular Function: oxidoreductase activity, acting on paired donors, with incorporation or reduction of molecular oxygen, NAD(P)H as one donor, and incorporation of one atom of oxygen (GO:0016709);|Molecular Function: 2 iron, 2 sulfur cluster binding (GO:0051537);	PF00848.19	Ring hydroxylating alpha subunit (catalytic domain)
TRINITY_DN10284_c0_g2_i1_4	0.339472	0.00396335	0.00683063	Down	--	--	--	--	--	--	--	--	--	--	--	--	--
TRINITY_DN10285_c0_g1_i11_1	2.80319	5.81754e-22	9.53272e-21	Up	WP_132722690.1	acyl-CoA thioesterase II [Tenacibaculum sp. M341]	P0AGG3|TESB_ECO57	Acyl-CoA thioesterase 2 Z0564 OS=Escherichia coli O157:H7 GN=Z0564 PE=3 SV=2	93/367(25.34)	acyl-CoA thioesterase II [EC:3.1.2.-]	KOG4017	DNA excision repair protein XPA/XPAC/RAD14	COG5145	DNA repair protein	Biological Process: acyl-CoA metabolic process (GO:0006637);|Molecular Function: acyl-CoA hydrolase activity (GO:0047617);	PF05181.12,PF13622.6	XPA protein C-terminus|Thioesterase-like superfamily
TRINITY_DN10285_c0_g2_i3_1	18.6452	1.72561e-79	5.46437e-77	Up	HHG08807.1	hypothetical protein [bacterium]	--	--	--	--	KOG1342	Histone deacetylase complex, catalytic component RPD3	COG0123	Histone deacetylase	--	--	--
TRINITY_DN10286_c0_g2_i2_4	2.07179	5.22544e-29	1.75798e-27	Up	WP_043408090.1	M28 family peptidase [Archangium violaceum]	--	--	--	--	KOG2194	Aminopeptidases of the M20 family	COG2234	peptidase m28	--	PF04389.17	Peptidase family M28
TRINITY_DN10288_c0_g1_i2_1	3.8539	2.26766e-42	1.64133e-40	Up	AAX36917.1	3-oxoacid CoA transferase 1, partial [synthetic construct]	P42315|SCOA_BACSU	Probable succinyl-CoA:3-ketoacid coenzyme A transferase subunit A N15K OS=Bacillus subtilis (strain 168) GN=N15K PE=1 SV=1	245/522(46.93)	3-oxoacid CoA-transferase [EC:2.8.3.5]	KOG3822	Succinyl-CoA:alpha-ketoacid-CoA transferase	COG2057	Key enzyme for ketone body catabolism. Transfers the CoA moiety from succinate to acetoacetate. Formation of the enzyme-CoA intermediate proceeds via an unstable anhydride species formed between the carboxylate groups of the enzyme and substrate (By similarity)	Molecular Function: 3-oxoacid CoA-transferase activity (GO:0008260);	PF01144.23	Coenzyme A transferase
TRINITY_DN10289_c0_g11_i1_4	0.247005	2.5734e-39	1.59784e-37	Down	--	--	--	--	--	--	--	--	ENOG410XYXH	Nucleoporin protein Ndc1-Nup	--	PF09531.10	Nucleoporin protein Ndc1-Nup
TRINITY_DN10289_c0_g1_i1_3	113.779	1.23341e-09	5.58161e-09	Up	RFC46082.1	FAD dependent oxidoreductase [Verrucomicrobia bacterium]	--	--	--	--	--	--	ENOG410XPMX	xanthan lyase	--	PF12831.7	FAD dependent oxidoreductase
TRINITY_DN10289_c0_g7_i4_4	4.03448	1.90116e-16	1.78444e-15	Up	HHR81801.1	4-coumarate--CoA ligase family protein [Armatimonadetes bacterium]	P94547|LCFA_BACSU	Long-chain-fatty-acid--CoA ligase BSU28560 OS=Bacillus subtilis (strain 168) GN=BSU28560 PE=3 SV=1	--	--	KOG1176	Acyl-CoA synthetase	COG0318	Amp-dependent synthetase and ligase	Molecular Function: long-chain fatty acid-CoA ligase activity (GO:0004467);|Molecular Function: ATP binding (GO:0005524);|Molecular Function: decanoate-CoA ligase activity (GO:0102391);	PF00501.28,PF13193.6	AMP-binding enzyme|AMP-binding enzyme C-terminal domain
TRINITY_DN10290_c0_g1_i17_2	0.480592	0.00324527	0.00567765	Down	--	--	--	--	--	--	KOG3511	Sortilin and related receptors	ENOG410Y3W5	Functions as a sorting receptor in the Golgi compartment required for the intracellular sorting and delivery of soluble vacuolar proteins, like carboxypeptidase Y (CPY) and proteinase A. Executes multiple rounds of sorting by cycling between the late Golgi and a prevacuolar endosome-like compartment	--	--	--
TRINITY_DN10294_c0_g1_i12_4	0.428155	6.13816e-07	1.92448e-06	Down	WP_157928277.1	sodium:solute symporter family protein [Candidatus Nitrosotalea okcheonensis]	--	--	--	--	KOG2348	Urea transporter	COG0591	symporter	--	PF00474.17	Sodium:solute symporter family
TRINITY_DN10294_c0_g1_i1_2	0.229738	4.55155e-09	1.92078e-08	Down	--	--	--	--	--	--	--	--	--	--	--	--	--
TRINITY_DN10294_c0_g1_i1_3	32.0611	0.000246701	0.000519033	Up	--	--	--	--	--	--	--	--	ENOG4111V1C	Max dimerization protein	--	--	--
TRINITY_DN10298_c0_g4_i2_1	0.354876	2.76178e-22	4.69243e-21	Down	AIZ09171.1	TSGAL endo-1,4-betagalactanase [synthetic construct]	P48843|YBAB_BACCI	Uncharacterized protein in bgaB 5'region . OS=Bacillus circulans GN=. PE=3 SV=1	--	--	--	--	COG3867	arabinogalactan endo-1,4-beta-galactosidase	Biological Process: metabolic process (GO:0008152);|Molecular Function: glucosidase activity (GO:0015926);	PF07745.13	Glycosyl hydrolase family 53
TRINITY_DN10299_c0_g1_i16_1	2.31624	6.50266e-18	7.07308e-17	Up	BAG10568.1	HIR histone cell cycle regulation defective homolog A, partial [synthetic construct]	--	--	--	--	KOG0973	Histone transcription regulator HIRA, WD repeat superfamily	ENOG410XP1H	HIR histone cell cycle regulation defective homolog A (S. cerevisiae)	--	PF07569.11,PF00400.32,PF12894.7,PF04082.18	TUP1-like enhancer of split|WD domain, G-beta repeat|Anaphase-promoting complex subunit 4 WD40 domain|Fungal specific transcription factor domain
TRINITY_DN10299_c0_g1_i1_3	36.4218	0.0043863	0.00750342	Up	KTC53795.1	succinate-semialdehyde dehydrogenase [Pseudomonas putida]	Q9I6M5|DAVD_PSEAE	Glutarate-semialdehyde dehydrogenase PA0265 OS=14847 / LMG 12228 / 1C / PRS 101 / PAO1) GN=PA0265 PE=1 SV=1	75/106(70.75)	succinate-semialdehyde dehydrogenase / glutarate-semialdehyde dehydrogenase [EC:1.2.1.16 1.2.1.79 1.2.1.20]	KOG2451	Aldehyde dehydrogenase	COG1012	Dehydrogenase	Molecular Function: succinate-semialdehyde dehydrogenase (NAD+) activity (GO:0004777);|Molecular Function: succinate-semialdehyde dehydrogenase [NAD(P)+] activity (GO:0009013);|Biological Process: gamma-aminobutyric acid catabolic process (GO:0009450);|Biological Process: L-lysine catabolic process (GO:0019477);|Molecular Function: glutarate-semialdehyde dehydrogenase (NAD+) activity (GO:0047949);	PF00171.22	Aldehyde dehydrogenase family
TRINITY_DN10300_c0_g1_i1_4	0.138816	6.77017e-48	6.19165e-46	Down	WP_105565082.1	MULTISPECIES: NAD(P)-dependent alcohol dehydrogenase [unclassified Microbacterium]	C0SPA5|ADHA_BACSU	Probable formaldehyde dehydrogenase AdhA BSU27010 OS=Bacillus subtilis (strain 168) GN=BSU27010 PE=2 SV=1	--	--	KOG0023	Alcohol dehydrogenase, class V	COG1064	alcohol dehydrogenase	Molecular Function: zinc ion binding (GO:0008270);|Molecular Function: oxidoreductase activity (GO:0016491);	PF08240.12,PF00107.26,PF01262.21	Alcohol dehydrogenase GroES-like domain|Zinc-binding dehydrogenase|Alanine dehydrogenase/PNT, C-terminal domain
TRINITY_DN10300_c0_g1_i3_1	5.08099	4.40126e-112	3.09714e-109	Up	--	--	--	--	--	--	--	--	ENOG4110X0F	ribosomal large subunit biogenesis	--	--	--
TRINITY_DN10300_c0_g1_i6_2	0.276261	1.42566e-14	1.12547e-13	Down	WP_073483440.1	isopenicillin N synthase family oxygenase [Streptoalloteichus hindustanus]	--	--	--	--	KOG0143	Iron/ascorbate family oxidoreductases	COG3491	2OGFe(II) oxygenase	--	PF03171.20	2OG-Fe(II) oxygenase superfamily
TRINITY_DN10301_c0_g2_i1_2	0.107952	7.29495e-07	2.26086e-06	Down	--	--	--	--	--	--	--	--	ENOG410Z52T	NIMA-interacting protein TinC	--	--	--
TRINITY_DN10302_c0_g2_i8_1	2.0236	1.03824e-11	6.02423e-11	Up	--	--	--	--	--	--	--	--	--	--	--	--	--
TRINITY_DN10303_c0_g1_i1_3	33.114	0.000752849	0.00145821	Up	MAD86140.1	hypothetical protein [Deltaproteobacteria bacterium]	--	--	--	--	--	--	COG3467		--	--	--
TRINITY_DN10303_c0_g2_i2_1	2.20963	1.31348e-06	3.92293e-06	Up	--	--	--	--	--	--	--	--	--	--	--	--	--
TRINITY_DN10304_c0_g1_i1_2	0.232708	0.0312085	0.0461586	Down	--	--	--	--	--	--	--	--	--	--	--	--	--
TRINITY_DN10305_c0_g1_i1_3	524.578	1.94498e-20	2.70876e-19	Up	--	--	--	--	--	--	--	--	ENOG410YI0I	ZnF_C2H2	--	--	--
TRINITY_DN10306_c0_g2_i15_2	2.61393	1.51135e-26	4.08177e-25	Up	TAK33228.1	glycosyltransferase family 8 protein [Myxococcaceae bacterium]	--	--	--	--	KOG1950	Glycosyl transferase, family 8 - glycogenin	COG5597	Glycosyl Transferase	--	PF01501.20,PF02686.15	Glycosyl transferase family 8|Glu-tRNAGln amidotransferase C subunit
TRINITY_DN10307_c0_g1_i1_3	28.0523	0.0131758	0.0207499	Up	--	--	--	--	--	--	--	--	ENOG4111B84		--	--	--
TRINITY_DN10307_c0_g1_i5_4	3.87515	1.75986e-47	1.59224e-45	Up	--	--	--	--	--	--	--	--	ENOG4111IZS	Protein of unknown function (DUF3129)	--	PF11327.8	Egh16-like virulence factor
TRINITY_DN1030_c0_g1_i1_2	57.1468	0.000105117	0.000235491	Up	--	--	--	--	--	--	--	--	ENOG41123DF	Conserved hypothetical, protein	--	--	--
TRINITY_DN1030_c0_g1_i1_3	247.948	3.48043e-12	2.12559e-11	Up	--	--	--	--	--	--	--	--	--	--	--	--	--
TRINITY_DN10311_c0_g3_i1_4	0.333028	1.74745e-09	7.7656e-09	Down	--	--	--	--	--	--	--	--	ENOG4111UC9		--	--	--
TRINITY_DN10313_c0_g2_i3_2	0.370343	9.38706e-21	1.35654e-19	Down	WP_065340607.1	glycoside hydrolase family 5 protein [Azoarcus olearius]	P23340|GUNC_CLOSF	Endoglucanase C307 celC307 OS=Clostridium sp. (strain F1) GN=celC307 PE=1 SV=1	107/416(25.72)	glucan 1,3-beta-glucosidase [EC:3.2.1.58]	--	--	COG2730	Glycoside hydrolase Family 5	Molecular Function: cellulase activity (GO:0008810);|Biological Process: cellulose catabolic process (GO:0030245);	--	--
TRINITY_DN10316_c0_g1_i4_2	2.05107	9.04798e-06	2.39436e-05	Up	MQA86232.1	cytochrome P450 [Streptosporangiales bacterium]	O08336|CYPB_BACSU	NADPH--cytochrome P450 reductase BSU27160 OS=Bacillus subtilis (strain 168) GN=BSU27160 PE=1 SV=1	--	--	KOG0157	Cytochrome P450 CYP4/CYP19/CYP26 subfamilies	COG2124	Cytochrome p450	Molecular Function: NADPH-hemoprotein reductase activity (GO:0003958);|Molecular Function: fatty acid binding (GO:0005504);|Molecular Function: iron ion binding (GO:0005506);|Cellular Component: cytosol (GO:0005829);|Molecular Function: FMN binding (GO:0010181);|Molecular Function: oxidoreductase activity (GO:0016491);|Molecular Function: oxidoreductase activity, acting on paired donors, with inc…	PF00067.22	Cytochrome P450
TRINITY_DN10316_c0_g1_i5_4	2.01563	5.26918e-12	3.1564e-11	Up	WP_120787144.1	hypothetical protein [Macrococcus caseolyticus]	B6YSQ4|RL18E_THEON	50S ribosomal protein L18e TON_0106 OS=Thermococcus onnurineus (strain NA1) GN=TON_0106 PE=3 SV=1	47/126(37.30)	large subunit ribosomal protein L18e	KOG1714	60s ribosomal protein L18	COG1727	Ribosomal protein	Molecular Function: structural constituent of ribosome (GO:0003735);|Cellular Component: ribosome (GO:0005840);|Biological Process: translation (GO:0006412);	PF17135.4	Ribosomal protein 60S L18 and 50S L18e
TRINITY_DN10316_c0_g3_i3_4	0.360065	6.01216e-34	2.90316e-32	Down	AIC62327.1	MBOAT2, partial [synthetic construct]	--	--	--	--	KOG2704	Predicted membrane protein	COG5202	membrane bound O-acyltransferase domain containing	--	PF03062.19	MBOAT, membrane-bound O-acyltransferase family
TRINITY_DN1031_c0_g1_i1_3	0.0221893	3.84427e-07	1.24155e-06	Down	--	--	--	--	--	--	--	--	--	--	--	--	--
TRINITY_DN10320_c0_g1_i1_3	321.08	7.12833e-14	5.26018e-13	Up	MAD85821.1	hypothetical protein [Deltaproteobacteria bacterium]	Q81BF4|C102_BACCR	NADPH--cytochrome P450 reductase BC_3211 OS=9373 / NRRL B-3711) GN=BC_3211 PE=1 SV=1	195/629(31.00)	cytochrome P450 / NADPH-cytochrome P450 reductase [EC:1.14.14.1 1.6.2.4]	KOG1158	NADP/FAD dependent oxidoreductase	COG0369	Component of the sulfite reductase complex that catalyzes the 6-electron reduction of sulfite to sulfide. This is one of several activities required for the biosynthesis of L- cysteine from sulfate. The flavoprotein component catalyzes the electron flow from NADPH - FAD - FMN to the hemoprotein component (By similarity)	Molecular Function: NADPH-hemoprotein reductase activity (GO:0003958);|Molecular Function: iron ion binding (GO:0005506);|Cellular Component: cytosol (GO:0005829);|Molecular Function: FMN binding (GO:0010181);|Molecular Function: oxidoreductase activity (GO:0016491);|Molecular Function: heme binding (GO:0020037);|Molecular Function: flavin adenine dinucleotide binding (GO:0050660);|Molecular Func…	PF00667.20,PF00258.25,PF00175.21	FAD binding domain|Flavodoxin|Oxidoreductase NAD-binding domain
TRINITY_DN10320_c0_g2_i12_2	0.251681	1.58693e-12	1.00933e-11	Down	WP_134769420.1	GNAT family N-acetyltransferase [Citrobacter koseri]	--	--	--	--	--	--	ENOG41126GW	Gnat family acetyltransferase	--	PF13302.7	Acetyltransferase (GNAT) domain
TRINITY_DN10323_c0_g1_i1_3	140.171	1.40063e-09	6.29677e-09	Up	MAD84246.1	hypothetical protein [Deltaproteobacteria bacterium]	--	--	--	--	--	--	ENOG410YAH0	Conserved hypothetical, protein	--	--	--
TRINITY_DN10324_c0_g3_i2_4	3.38593	2.20314e-41	1.54177e-39	Up	PCI64589.1	hypothetical protein COB37_00550 [Kordiimonadales bacterium]	--	--	--	--	KOG2952	Cell cycle control protein	COG5035	Cell cycle control protein	--	PF03381.15	LEM3 (ligand-effect modulator 3) family / CDC50 family
TRINITY_DN10326_c0_g1_i1_3	61.4259	1.91972e-05	4.83854e-05	Up	--	--	--	--	--	--	--	--	ENOG410Y28B	Tubulin folding cofactor C	--	--	--
TRINITY_DN10328_c0_g3_i1_2	1142.99	1.75571e-26	4.69172e-25	Up	WP_155384344.1	50S ribosomal protein L44e [Nitriliruptoraceae bacterium ZYF776]	B8D537|RL44E_DESA1	50S ribosomal protein L44e DKAM_0892 OS=1221n) (Desulfurococcus kamchatkensis) GN=DKAM_0892 PE=3 SV=2	44/92(47.83)	large subunit ribosomal protein L44e	KOG3464	60S ribosomal protein L44	COG1631	Ribosomal protein	Molecular Function: structural constituent of ribosome (GO:0003735);|Cellular Component: ribosome (GO:0005840);|Biological Process: translation (GO:0006412);|Molecular Function: zinc ion binding (GO:0008270);|Molecular Function: large ribosomal subunit rRNA binding (GO:0070180);	PF00935.19	Ribosomal protein L44
TRINITY_DN10331_c0_g1_i1_3	664.355	2.97467e-10	1.4559e-09	Up	WP_146131273.1	hypothetical protein [Acinetobacter baumannii]	--	--	--	--	--	--	ENOG4111JAY	GTP-binding protein EsdC	--	--	--
TRINITY_DN10331_c0_g1_i3_2	86.2592	0.0324846	0.0478756	Up	KUK92035.1	Uncharacterized protein XE04_0695 [Marinimicrobia bacterium 46_43]	--	--	--	--	--	--	ENOG41122GY		--	--	--
TRINITY_DN10331_c1_g1_i8_2	540.593	0.000161484	0.000350696	Up	GBL34736.1	hypothetical protein EMGBS15_03310 [Filimonas sp.]	--	--	--	--	--	--	ENOG4111PC4	Pfam:Cw-hydrolase	--	--	--
TRINITY_DN10333_c0_g1_i1_4	0.498153	3.03166e-05	7.40537e-05	Down	WP_050530528.1	aldo/keto reductase [Pseudaestuariivita atlantica]	--	--	--	--	--	--	COG0667	Aldo keto reductase	--	--	--
TRINITY_DN10334_c0_g1_i2_4	0.28929	2.57267e-05	6.35032e-05	Down	--	--	--	--	--	--	--	--	--	--	--	--	--
TRINITY_DN10334_c0_g1_i4_1	0.465045	2.09455e-12	1.31437e-11	Down	WP_151462847.1	molecular chaperone DnaK [Klebsiella pneumoniae]	Q5UQ49|HSP70_MIMIV	Heat shock 70 kDa protein homolog MIMI_L393 OS=Acanthamoeba polyphaga mimivirus (APMV) GN=MIMI_L393 PE=3 SV=1	109/404(26.98)	molecular chaperone DnaK	KOG0101	Molecular chaperones HSP70/HSC70, HSP70 superfamily	COG0443	Heat shock protein	Molecular Function: ATP binding (GO:0005524);	--	--
TRINITY_DN10334_c0_g3_i1_4	0.0641361	9.95727e-12	5.79214e-11	Down	--	--	--	--	--	--	--	--	--	--	--	--	--
TRINITY_DN10335_c0_g1_i1_3	1935.77	8.25658e-27	2.31889e-25	Up	WP_149842231.1	hypothetical protein, partial [Chitinophaga sp. BN140078]	--	--	--	--	KOG1767	40S ribosomal protein S25	COG4901	Ribosomal protein S25	--	PF03297.15	S25 ribosomal protein
TRINITY_DN10338_c0_g1_i3_4	0.204232	5.91308e-32	2.4597e-30	Down	RKD37063.1	choline dehydrogenase [Paraburkholderia sediminicola]	Q8D3K2|BETA_VIBVU	Oxygen-dependent choline dehydrogenase VV2_1688 OS=Vibrio vulnificus (strain CMCP6) GN=VV2_1688 PE=3 SV=1	--	--	KOG1238	Glucose dehydrogenase/choline dehydrogenase/mandelonitrile lyase (GMC oxidoreductase family)	COG2303	oxidoreductase	Molecular Function: betaine-aldehyde dehydrogenase activity (GO:0008802);|Molecular Function: choline dehydrogenase activity (GO:0008812);|Biological Process: glycine betaine biosynthetic process from choline (GO:0019285);|Molecular Function: flavin adenine dinucleotide binding (GO:0050660);	PF05199.13,PF00732.19	GMC oxidoreductase|GMC oxidoreductase
TRINITY_DN10339_c0_g3_i2_2	0.299423	1.16785e-08	4.67601e-08	Down	--	--	--	--	--	--	--	--	--	--	--	--	--
TRINITY_DN10342_c0_g2_i1_1	27.7287	2.16046e-07	7.21568e-07	Up	--	--	--	--	--	--	--	--	--	--	--	--	--
TRINITY_DN10344_c0_g1_i2_4	0.459852	3.48277e-08	1.30555e-07	Down	--	--	--	--	--	--	--	--	COG5347	domain, ankyrin repeat and PH domain	--	PF12937.7	F-box-like
TRINITY_DN10348_c0_g4_i1_2	0.0303444	5.84486e-06	1.59642e-05	Down	PNV84733.1	aldo/keto reductase [Desulfobacteraceae bacterium]	P46905|YCCK_BACSU	Uncharacterized oxidoreductase YccK BSU02770 OS=Bacillus subtilis (strain 168) GN=BSU02770 PE=3 SV=2	--	--	KOG1575	Voltage-gated shaker-like K+ channel, subunit beta/KCNAB	COG0667	Aldo keto reductase	Cellular Component: cytosol (GO:0005829);|Molecular Function: oxidoreductase activity (GO:0016491);	PF00248.21	Aldo/keto reductase family
TRINITY_DN10349_c0_g3_i1_2	8.35908	2.23699e-05	5.56949e-05	Up	WP_011286165.1	phospholipase D/transphosphatidylase [Dechloromonas aromatica]	--	--	--	--	KOG1329	Phospholipase D1	COG1502	Catalyzes the reversible phosphatidyl group transfer from one phosphatidylglycerol molecule to another to form cardiolipin (CL) (diphosphatidylglycerol) and glycerol (By similarity)	--	--	--
TRINITY_DN1034_c0_g1_i1_1	166.349	3.44843e-13	2.34647e-12	Up	RLC63988.1	hypothetical protein DRI80_02585 [Chloroflexi bacterium]	Q7TXA9|PKNK_MYCBO	Serine/threonine-protein kinase PknK BQ2027_MB3107C OS=Mycobacterium bovis (strain ATCC BAA-935 / AF2122/97) GN=BQ2027_MB3107C PE=3 SV=1	--	--	KOG0198	MEKK and related serine/threonine protein kinases	ENOG410YCUV	Protein kinase domain	Molecular Function: protein serine/threonine kinase activity (GO:0004674);|Molecular Function: ATP binding (GO:0005524);|Molecular Function: metal ion binding (GO:0046872);	PF00069.25,PF07714.17	Protein kinase domain|Protein tyrosine kinase
TRINITY_DN10350_c0_g1_i1_3	1231.05	2.90055e-19	3.57739e-18	Up	WP_154644030.1	hypothetical protein, partial [Bacillus cereus]	--	--	--	--	--	--	ENOG410XPEP	metallopeptidase activity	--	PF13933.6	Putative peptidase family
TRINITY_DN10350_c0_g1_i8_1	6.45613	2.94091e-49	2.86547e-47	Up	WP_136878971.1	membrane bound O-acyl transferase family-domain-containing protein [Pedobacter sp. RP-1-16]	--	--	--	--	--	--	ENOG410ZT1D		--	PF13813.6	Membrane bound O-acyl transferase family
TRINITY_DN10350_c0_g3_i6_4	6.41686	2.43735e-68	4.86185e-66	Up	--	--	--	--	--	--	--	--	--	--	--	--	--
TRINITY_DN10351_c0_g1_i1_3	31.0629	0.000383294	0.000779329	Up	--	--	--	--	--	--	--	--	--	--	--	--	--
TRINITY_DN10354_c0_g1_i2_4	0.159248	1.18542e-05	3.08256e-05	Down	--	--	--	--	--	--	--	--	--	--	--	--	--
TRINITY_DN10354_c0_g2_i1_4	0.416727	5.46941e-28	1.67744e-26	Down	--	--	--	--	--	--	--	--	--	--	--	--	--
TRINITY_DN10354_c0_g2_i2_2	0.0500305	7.56415e-07	2.33886e-06	Down	ARJ53877.1	lipase I, partial [synthetic construct]	Q01470|PCD_PSEOX	Phenmedipham hydrolase pcd OS=Pseudarthrobacter oxydans (Arthrobacter oxydans) GN=pcd PE=1 SV=1	--	--	KOG1516	Carboxylesterase and related proteins	COG2272	Carboxylesterase	Biological Process: response to herbicide (GO:0009635);|Molecular Function: carboxylic ester hydrolase activity (GO:0052689);	--	--
TRINITY_DN10355_c0_g1_i17_1	2.00284	8.04496e-09	3.28873e-08	Up	--	--	--	--	--	--	--	--	ENOG4110BNF		--	--	--
TRINITY_DN10355_c1_g1_i1_1	2.84826	2.70466e-05	6.65797e-05	Up	--	--	--	--	--	--	--	--	--	--	--	--	--
TRINITY_DN10356_c0_g1_i6_4	3.1536	7.24037e-34	3.45402e-32	Up	RLA05020.1	3-methylcrotonyl-CoA carboxylase [Gammaproteobacteria bacterium]	Q5LUF3|PCCA_RUEPO	Propionyl-CoA carboxylase alpha chain SPO1101 OS=pomeroyi) GN=SPO1101 PE=1 SV=1	277/597(46.40)	3-methylcrotonyl-CoA carboxylase alpha subunit [EC:6.4.1.4]	KOG0238	3-Methylcrotonyl-CoA carboxylase, biotin-containing subunit/Propionyl-CoA carboxylase, alpha chain/Acetyl-CoA carboxylase, biotin carboxylase subunit	COG4770	carboxylase	--	PF02786.17,PF02785.19,PF00364.22,PF07478.13,PF02222.22,PF13533.6,PF00289.22	Carbamoyl-phosphate synthase L chain, ATP binding domain|Biotin carboxylase C-terminal domain|Biotin-requiring enzyme|D-ala D-ala ligase C-terminus|ATP-grasp domain|Biotin-lipoyl like|Biotin carboxylase, N-terminal domain
TRINITY_DN10358_c0_g1_i10_2	0.292147	1.76056e-12	1.11222e-11	Down	--	--	--	--	--	--	--	--	--	--	--	--	--
TRINITY_DN10358_c0_g1_i1_3	242.12	6.8714e-16	6.12287e-15	Up	WP_071414434.1	hypothetical protein [Acinetobacter baumannii]	--	--	--	--	KOG3482	Small nuclear ribonucleoprotein (snRNP) SMF	ENOG4111W47	small nuclear ribonucleoprotein	--	--	--
TRINITY_DN10359_c0_g1_i1_3	196.845	7.90226e-14	5.79751e-13	Up	MBV33869.1	hypothetical protein [Rickettsiales bacterium]	--	--	--	--	KOG0255	Synaptic vesicle transporter SVOP and related transporters (major facilitator superfamily)	COG0477	major facilitator Superfamily	--	PF07690.16	Major Facilitator Superfamily
TRINITY_DN1035_c0_g1_i1_1	268.351	4.77973e-16	4.32292e-15	Up	MAD87469.1	hypothetical protein [Deltaproteobacteria bacterium]	--	--	--	--	--	--	ENOG410Y89X		--	PF01636.23	Phosphotransferase enzyme family
TRINITY_DN10360_c0_g1_i18_1	2.54336	3.29263e-18	3.71216e-17	Up	WP_147504726.1	GTP-binding protein [Acinetobacter baumannii]	--	--	--	--	KOG0393	Ras-related small GTPase, Rho type	COG1100	GTP-binding Protein	--	--	--
TRINITY_DN10361_c0_g1_i1_3	45.9237	0.0171912	0.0265389	Up	MAD86635.1	hypothetical protein [Deltaproteobacteria bacterium]	B1JFW5|NANT_YERPY	Sialic acid transporter NanT YPK_1407 OS=Yersinia pseudotuberculosis serotype O:3 (strain YPIII) GN=YPK_1407 PE=3 SV=1	--	--	--	--	ENOG410XSSD	Transporter	Cellular Component: integral component of plasma membrane (GO:0005887);|Biological Process: carbohydrate transport (GO:0008643);|Molecular Function: sialic acid:proton symporter activity (GO:0015538);	PF07690.16,PF00083.24	Major Facilitator Superfamily|Sugar (and other) transporter
TRINITY_DN10361_c0_g1_i7_1	2.44164	0.00934339	0.0151263	Up	--	--	--	--	--	--	--	--	--	--	--	--	--
TRINITY_DN10363_c0_g1_i1_3	0.227447	0.0181839	0.027976	Down	--	--	--	--	--	--	--	--	--	--	--	--	--
TRINITY_DN10363_c0_g1_i2_1	0.350869	2.05322e-11	1.14822e-10	Down	--	--	--	--	--	--	--	--	--	--	--	--	--
TRINITY_DN10363_c1_g1_i8_2	0.126584	5.16491e-58	7.26904e-56	Down	PSE33346.1	hypothetical protein C7G84_19280 [Acinetobacter baumannii]	--	--	--	--	--	--	ENOG4111KEV	thaumatin-like protein	--	PF03134.19,PF00314.17	TB2/DP1, HVA22 family|Thaumatin family
TRINITY_DN10363_c1_g2_i1_2	0.469669	6.50509e-05	0.000150771	Down	--	--	--	--	--	--	KOG1726	HVA22/DP1 gene product-related proteins	COG5052	receptor accessory protein	--	--	--
TRINITY_DN10363_c2_g2_i4_2	0.154706	9.80336e-05	0.000220852	Down	--	--	--	--	--	--	--	--	--	--	--	--	--
TRINITY_DN10364_c0_g1_i1_3	77.6127	2.30265e-09	1.0094e-08	Up	--	--	--	--	--	--	--	--	ENOG410XNVQ	Guanine nucleotide binding protein (G protein) alpha	--	--	--
TRINITY_DN10364_c0_g1_i6_2	2.85679	4.40004e-32	1.84242e-30	Up	OGD87000.1	hypothetical protein A2164_04215 [Candidatus Curtissbacteria bacterium RBG_13_35_7]	--	--	--	--	KOG4650	Predicted steroid reductase	COG3752	DUF1295 domain protein	--	PF09462.10,PF06966.12	Mus7/MMS22 family|Protein of unknown function (DUF1295)
TRINITY_DN10367_c0_g1_i18_1	20.5434	2.68299e-140	4.53122e-137	Up	QCL08045.1	multidrug resistance protein TruMDR1 [synthetic construct]	O65934|ABC1_MYCTU	ABC transporter ATP-binding/permease protein Rv1747 Rv1747 OS=Mycobacterium tuberculosis (strain ATCC 25618 / H37Rv) GN=Rv1747 PE=1 SV=1	--	--	KOG0065	Pleiotropic drug resistance proteins (PDR1-15), ABC superfamily	COG1131	(ABC) transporter	Molecular Function: ATP binding (GO:0005524);|Cellular Component: cell wall (GO:0005618);|Cellular Component: cytosol (GO:0005829);|Cellular Component: plasma membrane (GO:0005886);|Cellular Component: integral component of membrane (GO:0016021);|Molecular Function: ATPase activity, coupled to transmembrane movement of substances (GO:0042626);|Biological Process: transmembrane transport (GO:00550…	PF01061.24,PF06422.12,PF00005.27,PF14510.6,PF12698.7	ABC-2 type transporter|CDR ABC transporter|ABC transporter|ABC-transporter N-terminal|ABC-2 family transporter protein
TRINITY_DN10368_c0_g1_i1_2	7.20074	1.00887e-50	1.04745e-48	Up	BBH92041.1	alcohol dehydrogenase [Thermogemmatispora argillosa]	Q45604|YYCR_BACSU	Uncharacterized zinc-type alcohol dehydrogenase-like protein YycR BSU40250 OS=Bacillus subtilis (strain 168) GN=BSU40250 PE=3 SV=1	--	--	KOG0024	Sorbitol dehydrogenase	COG1063	Dehydrogenase	Molecular Function: zinc ion binding (GO:0008270);|Molecular Function: oxidoreductase activity (GO:0016491);	PF08240.12,PF00107.26	Alcohol dehydrogenase GroES-like domain|Zinc-binding dehydrogenase
TRINITY_DN10368_c0_g1_i6_1	2.10717	5.50071e-19	6.61051e-18	Up	AAV38345.1	solute carrier family 25 (carnitine/acylcarnitine translocase), member 20, partial [synthetic construct]	--	--	--	--	KOG0762	Mitochondrial carrier protein	ENOG410Z9ZS	carrier protein	--	PF00153.27	Mitochondrial carrier protein
TRINITY_DN10369_c0_g1_i2_2	2.15038	1.85746e-07	6.26149e-07	Up	--	--	--	--	--	--	--	--	ENOG4111Z6T		--	--	--
TRINITY_DN10369_c0_g2_i1_4	0.385363	2.74596e-12	1.69999e-11	Down	--	--	--	--	--	--	--	--	ENOG4111U2S	Mis12 domain-containing protein	--	PF05859.12	Mis12 protein
TRINITY_DN10370_c0_g1_i3_2	2.25728	3.08266e-19	3.79092e-18	Up	MAD84295.1	hypothetical protein [Deltaproteobacteria bacterium]	P24484|LIP2_MORS1	Lipase 2 L2 OS=Moraxella sp. (strain TA144) GN=L2 PE=1 SV=1	--	--	KOG4388	Hormone-sensitive lipase HSL	COG0657	alpha beta hydrolase fold-3 domain protein	Molecular Function: triglyceride lipase activity (GO:0004806);|Biological Process: lipid catabolic process (GO:0016042);	PF07859.13	alpha/beta hydrolase fold
TRINITY_DN10371_c0_g2_i3_4	2.02385	0.0320052	0.0472405	Up	--	--	--	--	--	--	--	--	--	--	--	--	--
TRINITY_DN10371_c0_g3_i1_4	0.405779	6.3218e-06	1.71522e-05	Down	HDO74365.1	saccharopine dehydrogenase [Candidatus Acetothermia bacterium]	--	--	--	--	KOG0172	Lysine-ketoglutarate reductase/saccharopine dehydrogenase	COG1748	saccharopine dehydrogenase	--	PF05222.15,PF03435.18,PF16653.5	Alanine dehydrogenase/PNT, N-terminal domain|Saccharopine dehydrogenase NADP binding domain|Saccharopine dehydrogenase C-terminal domain
TRINITY_DN10374_c0_g2_i3_1	2.62199	0.000344149	0.000705411	Up	--	--	--	--	--	--	--	--	--	--	--	--	--
TRINITY_DN10375_c0_g1_i17_2	7.20302	4.00833e-42	2.86845e-40	Up	MBV36611.1	hypothetical protein [Rickettsiales bacterium]	Q44470|TUB4_AGRVI	Putative tartrate transporter ttuB OS=Agrobacterium vitis (Rhizobium vitis) GN=ttuB PE=2 SV=1	--	--	KOG2533	Permease of the major facilitator superfamily	COG0477	major facilitator Superfamily	Cellular Component: plasma membrane (GO:0005886);|Cellular Component: integral component of membrane (GO:0016021);|Biological Process: transmembrane transport (GO:0055085);	PF07690.16	Major Facilitator Superfamily
TRINITY_DN10377_c0_g2_i2_2	2.49405	3.74674e-18	4.17397e-17	Up	HHG11091.1	hypothetical protein [bacterium]	--	--	--	--	KOG0376	Serine-threonine phosphatase 2A, catalytic subunit	COG0639	serine threonine-protein phosphatase	--	PF08321.12,PF00515.28,PF07719.17,PF13414.6,PF13431.6,PF00149.28	PPP5 TPR repeat region|Tetratricopeptide repeat|Tetratricopeptide repeat|TPR repeat|Tetratricopeptide repeat|Calcineurin-like phosphoesterase
TRINITY_DN10377_c0_g2_i3_1	2.61209	1.78758e-18	2.06403e-17	Up	WP_165040111.1	bifunctional 3,4-dihydroxy-2-butanone-4-phosphate synthase/GTP cyclohydrolase II [Rhodococcus sp. 14C212]	B2HP67|RIBBA_MYCMM	GTP cyclohydrolase-2 MMAR_2222 OS=Mycobacterium marinum (strain ATCC BAA-535 / M) GN=MMAR_2222 PE=3 SV=1	66/112(58.93)	3,4-dihydroxy 2-butanone 4-phosphate synthase / GTP cyclohydrolase II [EC:4.1.99.12 3.5.4.25]	KOG1284	Bifunctional GTP cyclohydrolase II/3,4-dihydroxy-2butanone-4-phosphate synthase	COG0108	Catalyzes the conversion of D-ribulose 5-phosphate to formate and 3,4-dihydroxy-2-butanone 4-phosphate (By similarity)	Molecular Function: magnesium ion binding (GO:0000287);|Molecular Function: GTP cyclohydrolase II activity (GO:0003935);|Molecular Function: GTP binding (GO:0005525);|Molecular Function: zinc ion binding (GO:0008270);|Molecular Function: 3,4-dihydroxy-2-butanone-4-phosphate synthase activity (GO:0008686);|Biological Process: riboflavin biosynthetic process (GO:0009231);|Molecular Function: mangan…	PF00926.19	3,4-dihydroxy-2-butanone 4-phosphate synthase
TRINITY_DN10378_c0_g1_i12_4	0.452709	0.00474664	0.00806267	Down	--	--	--	--	--	--	--	--	COG2175	dioxygenase	--	--	--
TRINITY_DN10378_c0_g1_i2_2	17.1507	1.04453e-110	6.96342e-108	Up	WP_124144313.1	glycosyltransferase family 1 protein [Okeania hirsuta]	O70023|TYLN_STRFR	O-mycaminosyltylonolide 6-deoxyallosyltransferase tylN OS=Streptomyces fradiae (Streptomyces roseoflavus) GN=tylN PE=1 SV=2	--	--	KOG1192	UDP-glucuronosyl and UDP-glucosyl transferase	COG1819	Transferase	Biological Process: carbohydrate metabolic process (GO:0005975);|Molecular Function: transferase activity, transferring hexosyl groups (GO:0016758);|Biological Process: antibiotic biosynthetic process (GO:0017000);|Biological Process: lipid glycosylation (GO:0030259);	PF03033.20	Glycosyltransferase family 28 N-terminal domain
TRINITY_DN1037_c0_g1_i2_1	76.7846	3.58473e-08	1.34198e-07	Up	--	--	--	--	--	--	--	--	COG0464	Aaa atpase	--	--	--
TRINITY_DN10381_c0_g1_i1_3	78.301	1.09723e-07	3.83024e-07	Up	MBV36632.1	calcium-translocating P-type ATPase, PMCA-type [Rickettsiales bacterium]	--	--	--	--	KOG0204	Calcium transporting ATPase	ENOG410XNNC	ATPase, Ca transporting, plasma membrane	--	PF00689.21	Cation transporting ATPase, C-terminus
TRINITY_DN10381_c0_g1_i2_2	0.149838	1.86976e-46	1.61661e-44	Down	NBC09465.1	choline dehydrogenase [Bacteroidetes bacterium]	Q1QXE1|BETA1_CHRSD	Oxygen-dependent choline dehydrogenase 1 Csal_1514 OS=NCIMB 13768 / 1H11) GN=Csal_1514 PE=3 SV=1	--	--	KOG1238	Glucose dehydrogenase/choline dehydrogenase/mandelonitrile lyase (GMC oxidoreductase family)	COG2303	oxidoreductase	Molecular Function: betaine-aldehyde dehydrogenase activity (GO:0008802);|Molecular Function: choline dehydrogenase activity (GO:0008812);|Biological Process: glycine betaine biosynthetic process from choline (GO:0019285);|Molecular Function: flavin adenine dinucleotide binding (GO:0050660);	PF05199.13,PF00732.19	GMC oxidoreductase|GMC oxidoreductase
TRINITY_DN10382_c0_g1_i1_3	52.2603	8.57505e-06	2.27587e-05	Up	RZA21632.1	hypothetical protein EOP02_16985 [Proteobacteria bacterium]	--	--	--	--	--	--	COG5036	Vacuolar transporter chaperone	--	--	--
TRINITY_DN10382_c0_g1_i20_4	0.367367	4.49877e-24	9.35693e-23	Down	WP_064305221.1	Stk1 family PASTA domain-containing Ser/Thr kinase [Lactococcus lactis]	Q9CEF5|PKNB_LACLA	Probable serine/threonine-protein kinase PknB L138452 OS=Lactococcus lactis subsp. lactis (strain IL1403) (Streptococcus lactis) GN=L138452 PE=3 SV=1	--	--	--	--	COG0515	Serine Threonine protein kinase	Molecular Function: protein serine/threonine kinase activity (GO:0004674);|Molecular Function: ATP binding (GO:0005524);	PF00069.25,PF07714.17	Protein kinase domain|Protein tyrosine kinase
TRINITY_DN10385_c0_g1_i3_4	9.38272	6.46309e-41	4.37779e-39	Up	WP_126600009.1	thaumatin family protein [Dictyobacter aurantiacus]	--	--	--	--	--	--	ENOG4111KEV	thaumatin-like protein	--	PF00314.17	Thaumatin family
TRINITY_DN10386_c0_g1_i1_3	51.2531	0.000195085	0.000417723	Up	AGJ03541.1	recombinant KRED [synthetic construct]	--	--	--	--	KOG0725	Reductases with broad range of substrate specificities	COG1028	Dehydrogenase reductase	--	PF13561.6,PF00106.25	Enoyl-(Acyl carrier protein) reductase|short chain dehydrogenase
TRINITY_DN10388_c0_g1_i2_1	0.413032	6.49217e-12	3.84806e-11	Down	AAP36305.1	Homo sapiens cathepsin D (lysosomal aspartyl protease), partial [synthetic construct]	--	--	--	--	KOG1339	Aspartyl protease	ENOG410XNV7	aspartic	--	PF00026.23,PF14543.6	Eukaryotic aspartyl protease|Xylanase inhibitor N-terminal
TRINITY_DN10388_c0_g1_i3_2	0.306649	6.25803e-07	1.95891e-06	Down	--	--	--	--	--	--	--	--	--	--	--	PF12937.7	F-box-like
TRINITY_DN10389_c0_g1_i1_3	723.192	7.0496e-22	1.13968e-20	Up	WP_120787123.1	class II fructose-bisphosphate aldolase, partial [Macrococcus caseolyticus]	O52402|ALF_EDWI9	Fructose-bisphosphate aldolase NT01EI_3367 OS=Edwardsiella ictaluri (strain 93-146) GN=NT01EI_3367 PE=3 SV=2	204/349(58.45)	fructose-bisphosphate aldolase, class II [EC:4.1.2.13]	KOG4153	Fructose 1,6-bisphosphate aldolase	COG0191	Aldolase	Molecular Function: fructose-bisphosphate aldolase activity (GO:0004332);|Biological Process: glycolytic process (GO:0006096);|Molecular Function: zinc ion binding (GO:0008270);	PF01116.20	Fructose-bisphosphate aldolase class-II
TRINITY_DN10390_c0_g1_i1_3	34.3078	8.8997e-05	0.000201804	Up	--	--	--	--	--	--	--	--	ENOG4111S76	Conserved hypothetical, protein	--	--	--
TRINITY_DN10390_c0_g2_i1_4	0.0907723	4.57938e-36	2.48414e-34	Down	RPI27437.1	hypothetical protein EHM61_08490 [Acidobacteria bacterium]	--	--	64/170(37.65)	glutamate dehydrogenase [EC:1.4.1.2]	KOG2250	Glutamate/leucine/phenylalanine/valine dehydrogenases	COG2902	Dehydrogenase	--	PF05088.12	Bacterial NAD-glutamate dehydrogenase
TRINITY_DN10390_c0_g2_i2_1	2.95738	2.71833e-14	2.07858e-13	Up	AOS51029.1	GDP-fucose transporter [synthetic construct]	--	--	--	--	KOG1442	GDP-fucose transporter	ENOG410XST0	Solute carrier family 35 member C1	--	--	--
TRINITY_DN10392_c0_g1_i1_4	5.61445	9.2293e-05	0.00020883	Up	WP_129109226.1	hypothetical protein [Arsenophonus endosymbiont of Bemisia tabaci]	--	--	25/36(69.44)	phospholipase D1/2 [EC:3.1.4.4]	KOG1329	Phospholipase D1	COG1502	Catalyzes the reversible phosphatidyl group transfer from one phosphatidylglycerol molecule to another to form cardiolipin (CL) (diphosphatidylglycerol) and glycerol (By similarity)	--	--	--
TRINITY_DN10396_c0_g1_i14_1	0.428502	2.94261e-11	1.61598e-10	Down	WP_073968862.1	DUF4246 domain-containing protein [Streptomyces sp. CB02460]	--	--	--	--	--	--	ENOG410XQ73	Conserved hypothetical, protein	--	PF14033.6	Protein of unknown function (DUF4246)
TRINITY_DN10398_c0_g5_i1_4	2.82431	1.43143e-10	7.28453e-10	Up	RYI16639.1	taurine dioxygenase [Acetobacteraceae bacterium]	P37610|TAUD_ECOLI	Alpha-ketoglutarate-dependent taurine dioxygenase b0368 OS=Escherichia coli (strain K12) GN=b0368 PE=1 SV=3	127/275(46.18)	taurine dioxygenase [EC:1.14.11.17]	--	--	COG2175	dioxygenase	Molecular Function: sulfonate dioxygenase activity (GO:0000907);|Molecular Function: taurine dioxygenase activity (GO:0000908);|Cellular Component: cytoplasm (GO:0005737);|Biological Process: sulfur compound metabolic process (GO:0006790);|Molecular Function: L-ascorbic acid binding (GO:0031418);|Biological Process: sulfur compound catabolic process (GO:0044273);|Molecular Function: metal ion bin…	PF02668.16	Taurine catabolism dioxygenase TauD, TfdA family
TRINITY_DN10399_c0_g1_i30_1	6.75365	3.26363e-78	9.84255e-76	Up	--	--	--	--	--	--	--	--	ENOG4110BSU		--	--	--
TRINITY_DN10399_c0_g1_i6_2	27.7302	9.33651e-104	5.50051e-101	Up	MAD83887.1	aspartate--tRNA(Asn) ligase [Deltaproteobacteria bacterium]	Q9WZ31|CORA_THEMA	Cobalt/magnesium transport protein CorA TM_0561 OS=Thermotoga maritima (strain ATCC 43589 / MSB8 / DSM 3109 / JCM 10099) GN=TM_0561 PE=1 SV=1	--	--	--	--	COG0598	magnesium and cobalt transport protein CorA	Molecular Function: magnesium ion binding (GO:0000287);|Cellular Component: integral component of plasma membrane (GO:0005887);|Biological Process: cobalt ion transport (GO:0006824);|Molecular Function: cobalt ion transmembrane transporter activity (GO:0015087);|Molecular Function: magnesium ion transmembrane transporter activity (GO:0015095);|Molecular Function: identical protein binding (GO:004…	PF01544.18	CorA-like Mg2+ transporter protein
TRINITY_DN1039_c0_g1_i1_1	604.865	1.75088e-22	3.02559e-21	Up	--	--	--	--	--	--	--	--	ENOG410Y1E7		--	--	--
TRINITY_DN10401_c0_g1_i2_1	2.01928	8.2174e-16	7.26348e-15	Up	--	--	--	--	--	--	--	--	ENOG4110BWK		--	--	--
TRINITY_DN10401_c0_g2_i2_4	0.106842	0.0158749	0.0246435	Down	--	--	--	--	--	--	--	--	--	--	--	--	--
TRINITY_DN10404_c0_g1_i3_4	0.485099	6.93313e-09	2.85728e-08	Down	WP_074995790.1	DUF5127 domain-containing protein [Streptomyces misionensis]	C0SPB2|YWTG_BACSU	Putative metabolite transport protein YwtG BSU35830 OS=Bacillus subtilis (strain 168) GN=BSU35830 PE=3 SV=1	--	--	KOG0254	Predicted transporter (major facilitator superfamily)	ENOG410XNQK	Transporter	Molecular Function: carbohydrate:proton symporter activity (GO:0005351);|Cellular Component: integral component of plasma membrane (GO:0005887);	PF17168.4,PF16335.5,PF08760.11,PF09429.10,PF12622.7,PF00083.24,PF07690.16	Domain of unknown function (DUF5127)|Domain of unknown function (DUF4965)|Domain of unknown function (DUF1793)|WW domain binding protein 11|mRNA biogenesis factor|Sugar (and other) transporter|Major Facilitator Superfamily
TRINITY_DN10405_c0_g1_i1_1	174.741	2.5159e-29	8.70701e-28	Up	PZP20353.1	hypothetical protein DI600_06560 [Cutibacterium granulosum]	--	--	--	--	KOG0650	WD40 repeat nucleolar protein Bop1, involved in ribosome biogenesis	ENOG410XRBX	ribosome biogenesis, protein	--	--	--
TRINITY_DN1040_c0_g1_i1_3	1082.34	3.53622e-38	2.06889e-36	Up	HFM90642.1	DUF1729 domain-containing protein [Deltaproteobacteria bacterium]	P73283|FABF_SYNY3	3-oxoacyl-[acyl-carrier-protein] synthase 2 sll1069 OS=Synechocystis sp. (strain PCC 6803 / Kazusa) GN=sll1069 PE=1 SV=1	502/1730(29.02)	fatty acid synthase subunit beta, fungi type [EC:2.3.1.86]	--	--	COG0736	Transfers the 4'-phosphopantetheine moiety from coenzyme A to a Ser of acyl-carrier-protein (By similarity)	Biological Process: fatty acid biosynthetic process (GO:0006633);|Molecular Function: beta-ketoacyl-acyl-carrier-protein synthase II activity (GO:0033817);	PF18314.1,PF18325.1,PF00109.26,PF01648.20,PF02801.22,PF00106.25	Fatty acid synthase type I helical domain|Fatty acid synthase subunit alpha Acyl carrier domain|Beta-ketoacyl synthase, N-terminal domain|4'-phosphopantetheinyl transferase superfamily|Beta-ketoacyl synthase, C-terminal domain|short chain dehydrogenase
TRINITY_DN10412_c0_g3_i4_1	4.03569	1.8575e-30	7.06548e-29	Up	RYG68363.1	hypothetical protein EON64_05350 [archaeon]	--	--	--	--	--	--	ENOG4111K7B		--	--	--
TRINITY_DN10413_c0_g1_i1_3	39.0358	0.015373	0.0239379	Up	--	--	--	--	--	--	--	--	ENOG4111X9T	Pathogenesis associated protein Cap20	--	--	--
TRINITY_DN10413_c0_g2_i2_2	0.202763	4.73216e-06	1.30916e-05	Down	--	--	--	--	--	--	--	--	--	--	--	--	--
TRINITY_DN10414_c0_g2_i7_1	3.54899	4.39085e-63	7.36645e-61	Up	WP_067280151.1	SDR family oxidoreductase [Streptomyces jeddahensis]	Q9RPT1|RHLG_PSEAE	Rhamnolipids biosynthesis 3-oxoacyl-[acyl-carrier-protein] reductase PA3387 OS=14847 / LMG 12228 / 1C / PRS 101 / PAO1) GN=PA3387 PE=1 SV=1	--	--	KOG1200	Mitochondrial/plastidial beta-ketoacyl-ACP reductase	ENOG410XP88	Squamous cell carcinoma antigen recognized by	Molecular Function: 3-oxoacyl-[acyl-carrier-protein] reductase (NADPH) activity (GO:0004316);|Molecular Function: 3-oxo-glutaryl-[acp] methyl ester reductase activity (GO:0102131);|Molecular Function: 3-oxo-pimeloyl-[acp] methyl ester reductase activity (GO:0102132);	PF13561.6,PF00106.25,PF08659.10	Enoyl-(Acyl carrier protein) reductase|short chain dehydrogenase|KR domain
TRINITY_DN10414_c0_g4_i3_1	3.46761	5.08955e-13	3.39656e-12	Up	--	--	--	--	--	--	--	--	COG1028	Dehydrogenase reductase	--	PF00106.25	short chain dehydrogenase
TRINITY_DN10415_c0_g1_i6_1	2.11083	4.91127e-06	1.35501e-05	Up	--	--	--	--	--	--	--	--	--	--	--	--	--
TRINITY_DN10416_c0_g1_i18_1	3.29057	1.13887e-12	7.35434e-12	Up	WP_154643855.1	Rieske 2Fe-2S domain-containing protein, partial [Bacillus cereus]	F0KFI5|CNTA_ACICP	Carnitine monooxygenase oxygenase subunit BDGL_000119 OS=Acinetobacter calcoaceticus (strain PHEA-2) GN=BDGL_000119 PE=1 SV=1	--	--	--	--	COG4638	rieske 2fe-2S domain-containing protein	Molecular Function: iron ion binding (GO:0005506);|Biological Process: carnitine metabolic process (GO:0009437);|Molecular Function: oxidoreductase activity, acting on paired donors, with incorporation or reduction of molecular oxygen, NAD(P)H as one donor, and incorporation of one atom of oxygen (GO:0016709);|Molecular Function: 2 iron, 2 sulfur cluster binding (GO:0051537);	PF00355.26,PF00848.19	Rieske [2Fe-2S] domain|Ring hydroxylating alpha subunit (catalytic domain)
TRINITY_DN10416_c0_g1_i1_4	0.13934	2.68139e-06	7.68295e-06	Down	--	--	--	--	--	--	--	--	--	--	--	--	--
TRINITY_DN10417_c0_g3_i2_4	17.5646	0.00189112	0.00342771	Up	EBA38671.1	hypothetical protein COLAER_02245 [Collinsella aerofaciens ATCC 25986]	--	--	--	--	--	--	ENOG4111P6Q		--	--	--
TRINITY_DN10419_c0_g1_i1_3	147.949	2.58777e-10	1.27715e-09	Up	--	--	--	--	--	--	--	--	COG1215	Glycosyl transferase, family 2	--	--	--
TRINITY_DN10420_c0_g2_i3_4	0.419553	0.00190829	0.00345627	Down	--	--	--	--	--	--	--	--	--	--	--	--	--
TRINITY_DN10421_c0_g2_i1_1	8.2424	2.09526e-11	1.17044e-10	Up	--	--	--	--	--	--	--	--	--	--	--	--	--
TRINITY_DN10422_c0_g2_i3_1	9.12753	2.96133e-28	9.34239e-27	Up	WP_025411253.1	SDR family oxidoreductase [Gemmatirosa kalamazoonesis]	--	--	--	--	--	--	ENOG410Y0DY	Isoflavone reductase	--	PF05368.13,PF13460.6	NmrA-like family|NAD(P)H-binding
TRINITY_DN10422_c0_g2_i4_4	0.461138	3.76856e-08	1.40561e-07	Down	--	--	--	--	--	--	--	--	--	--	--	--	--
TRINITY_DN10423_c0_g1_i1_3	63.8951	0.000252546	0.000530538	Up	--	--	--	--	--	--	--	--	--	--	--	--	--
TRINITY_DN10425_c0_g1_i1_4	0.388141	3.11478e-09	1.33876e-08	Down	--	--	--	--	--	--	--	--	ENOG4110C78		--	--	--
TRINITY_DN10425_c0_g2_i3_4	0.294478	2.41958e-15	2.05413e-14	Down	--	--	--	--	--	--	--	--	--	--	--	--	--
TRINITY_DN10427_c1_g3_i1_2	1.83018e+06	4.49423e-12	2.7153e-11	Up	AGO87878.1	hypothetical protein [uncultured bacterium FPPP_33K14]	--	--	--	--	--	--	ENOG410Y13W	PG1 protein, homology to Homo sapiens	--	--	--
TRINITY_DN10428_c0_g1_i1_3	1870.02	3.1172e-23	5.88873e-22	Up	WP_054160239.1	hypothetical protein, partial [Rhizobium sp. AAP43]	O26130|RL18_METTH	50S ribosomal protein L18 MTH_22 OS=10044 / NBRC 100330 / Delta H) (Methanobacterium thermoautotrophicum) GN=MTH_22 PE=3 SV=1	90/258(34.88)	large subunit ribosomal protein L18	KOG0875	60S ribosomal protein L5	COG0256	This is one of the proteins that binds and probably mediates the attachment of the 5S RNA into the large ribosomal subunit, where it forms part of the central protuberance (By similarity)	Molecular Function: structural constituent of ribosome (GO:0003735);|Cellular Component: ribosome (GO:0005840);|Biological Process: translation (GO:0006412);|Molecular Function: 5S rRNA binding (GO:0008097);	PF17144.4,PF14204.6	Ribosomal large subunit proteins 60S L5, and 50S L18|Ribosomal L18 C-terminal region
TRINITY_DN10429_c0_g1_i1_3	86.2068	1.05205e-07	3.68216e-07	Up	--	--	--	--	--	--	--	--	ENOG41112Y9		--	--	--
TRINITY_DN10433_c1_g1_i1_4	6.1611	3.23801e-113	2.34367e-110	Up	WP_076464566.1	phenol 2-monooxygenase [Marinobacterium stanieri]	Q6SSJ6|MOBA_COMTE	3-hydroxybenzoate 4-monooxygenase mobA OS=Comamonas testosteroni (Pseudomonas testosteroni) GN=mobA PE=1 SV=1	--	--	KOG3855	Monooxygenase involved in coenzyme Q (ubiquinone) biosynthesis	COG0654	oxidoreductase activity, acting on paired donors, with incorporation or reduction of molecular oxygen, NAD(P)H as one donor, and incorporation of one atom of oxygen	Molecular Function: 3-hydroxybenzoate 4-monooxygenase activity (GO:0018668);|Molecular Function: protein homodimerization activity (GO:0042803);|Molecular Function: FAD binding (GO:0071949);	PF01494.19	FAD binding domain
TRINITY_DN10435_c0_g2_i1_1	2.30202	4.1691e-06	1.1633e-05	Up	--	--	--	--	--	--	--	--	ENOG4110CDB		--	--	--
TRINITY_DN10436_c0_g3_i10_1	2.63096	5.0109e-33	2.25874e-31	Up	CUA66810.1	putative transporter YgaY [Escherichia coli O157:H7] [Rhizoctonia solani]	--	--	--	--	--	--	ENOG4112D4T	integral membrane protein	--	--	--
TRINITY_DN10436_c1_g2_i3_4	0.128633	0.000345185	0.000707318	Down	WP_150349522.1	3-hydroxybenzoate 4-monooxygenase [Paracoccus yeei]	Q6SSJ6|MOBA_COMTE	3-hydroxybenzoate 4-monooxygenase mobA OS=Comamonas testosteroni (Pseudomonas testosteroni) GN=mobA PE=1 SV=1	--	--	KOG3855	Monooxygenase involved in coenzyme Q (ubiquinone) biosynthesis	COG0654	oxidoreductase activity, acting on paired donors, with incorporation or reduction of molecular oxygen, NAD(P)H as one donor, and incorporation of one atom of oxygen	Molecular Function: 3-hydroxybenzoate 4-monooxygenase activity (GO:0018668);|Molecular Function: protein homodimerization activity (GO:0042803);|Molecular Function: FAD binding (GO:0071949);	PF01494.19,PF00890.24,PF07976.12	FAD binding domain|FAD binding domain|Phenol hydroxylase, C-terminal dimerisation domain
TRINITY_DN10440_c0_g1_i1_3	623.181	5.24748e-12	3.14414e-11	Up	--	--	--	--	--	--	--	--	ENOG4110WJY		--	--	--
TRINITY_DN10440_c0_g1_i2_2	0.437713	4.05467e-10	1.95168e-09	Down	ARF12602.1	caspase [Klosneuvirus KNV1]	--	--	--	--	KOG1546	Metacaspase involved in regulation of apoptosis	ENOG410Y41C	Metacaspase	--	PF00656.22	Caspase domain
TRINITY_DN10444_c1_g6_i1_1	2.90866	2.17155e-05	5.42203e-05	Up	WP_021592473.1	4-carboxymuconolactone decarboxylase [Actinomadura madurae]	P20370|DC4C_ACIAD	4-carboxymuconolactone decarboxylase ACIAD1710 OS=Acinetobacter baylyi (strain ATCC 33305 / BD413 / ADP1) GN=ACIAD1710 PE=4 SV=2	--	--	--	--	COG0599	Antioxidant protein with alkyl hydroperoxidase activity. Required for the reduction of the AhpC active site cysteine residues and for the regeneration of the AhpC enzyme activity (By similarity)	Biological Process: beta-ketoadipate pathway (GO:0042952);|Molecular Function: 4-carboxymuconolactone decarboxylase activity (GO:0047575);|Molecular Function: peroxiredoxin activity (GO:0051920);	PF02627.20	Carboxymuconolactone decarboxylase family
TRINITY_DN10446_c0_g1_i1_3	39.2817	0.000410732	0.000831077	Up	--	--	--	--	--	--	--	--	ENOG4111FT1	protein phosphatase 1, regulatory subunit	--	--	--
TRINITY_DN10446_c0_g2_i6_2	2.23934	1.61434e-21	2.50589e-20	Up	WP_019541149.1	hypothetical protein [Porphyromonadaceae bacterium KH3CP3RA]	--	--	--	--	--	--	COG3774	glycosyltransferase	--	--	--
TRINITY_DN10449_c0_g1_i2_4	0.139697	1.06431e-29	3.81901e-28	Down	MAD84289.1	hypothetical protein [Deltaproteobacteria bacterium]	--	--	--	--	--	--	ENOG4111F5D	oxidoreductase, zinc-binding dehydrogenase family	--	--	--
TRINITY_DN10449_c0_g3_i1_2	0.0849389	1.12983e-20	1.62348e-19	Down	--	--	--	--	--	--	--	--	ENOG41122XD	UPF3 regulator of nonsense transcripts homolog	--	--	--
TRINITY_DN10449_c0_g4_i1_2	0.164169	7.38551e-05	0.000169745	Down	--	--	--	--	--	--	--	--	--	--	--	--	--
TRINITY_DN10452_c0_g1_i1_4	0.147165	1.81076e-06	5.31541e-06	Down	--	--	--	--	--	--	--	--	--	--	--	--	--
TRINITY_DN10453_c0_g1_i1_3	0.0177181	0.0205569	0.0313394	Down	OIF90008.1	hypothetical protein A7N06_19950 [Acinetobacter baumannii]	--	--	--	--	--	--	ENOG41129JI		--	--	--
TRINITY_DN10457_c0_g1_i1_3	65.6271	1.29808e-05	3.35658e-05	Up	--	--	--	--	--	--	--	--	ENOG410XRQM	C6 transcription factor	--	--	--
TRINITY_DN1045_c0_g1_i1_1	41.2718	9.05239e-06	2.39528e-05	Up	--	--	--	--	--	--	--	--	--	--	--	--	--
TRINITY_DN1045_c0_g1_i1_2	73.4335	3.57456e-06	1.0075e-05	Up	WP_133942158.1	50S ribosomal protein L11 [Allofrancisella inopinata]	A8G1F9|RL11_SHESH	50S ribosomal protein L11 Ssed_4328 OS=Shewanella sediminis (strain HAW-EB3) GN=Ssed_4328 PE=3 SV=1	61/119(51.26)	large subunit ribosomal protein L11	KOG3257	Mitochondrial/chloroplast ribosomal protein L11	COG0080	This protein binds directly to 23S ribosomal RNA (By similarity)	Molecular Function: structural constituent of ribosome (GO:0003735);|Cellular Component: ribosome (GO:0005840);|Biological Process: translation (GO:0006412);|Molecular Function: large ribosomal subunit rRNA binding (GO:0070180);	PF03946.14,PF00298.19	Ribosomal protein L11, N-terminal domain|Ribosomal protein L11, RNA binding domain
TRINITY_DN1045_c0_g1_i1_4	136.805	1.56241e-09	6.98564e-09	Up	WP_085933133.1	acyl-CoA dehydrogenase [Enhydrobacter aerosaccus]	Q06319|ACDS_MEGEL	Acyl-CoA dehydrogenase, short-chain specific . OS=Megasphaera elsdenii GN=. PE=1 SV=1	194/320(60.62)	glutaryl-CoA dehydrogenase [EC:1.3.8.6]	KOG0138	Glutaryl-CoA dehydrogenase	COG1960	acyl-CoA dehydrogenase	Molecular Function: acyl-CoA dehydrogenase activity (GO:0003995);|Molecular Function: butyryl-CoA dehydrogenase activity (GO:0004085);|Biological Process: fatty acid metabolic process (GO:0006631);|Molecular Function: flavin adenine dinucleotide binding (GO:0050660);	PF00441.24,PF02770.19,PF02771.16,PF08028.11	Acyl-CoA dehydrogenase, C-terminal domain|Acyl-CoA dehydrogenase, middle domain|Acyl-CoA dehydrogenase, N-terminal domain|Acyl-CoA dehydrogenase, C-terminal domain
TRINITY_DN10462_c0_g1_i1_3	62.4063	5.89184e-05	0.000137578	Up	--	--	--	--	--	--	KOG1550	Extracellular protein SEL-1 and related proteins	COG0790	Sel1 domain protein repeat-containing protein	--	PF08238.12	Sel1 repeat
TRINITY_DN10462_c0_g2_i1_4	0.11035	5.69388e-41	3.86711e-39	Down	WP_129114554.1	MULTISPECIES: sugar porter family MFS transporter [unclassified Haloferacaceae]	P0AEP1|GALP_ECOLI	Galactose-proton symporter b2943 OS=Escherichia coli (strain K12) GN=b2943 PE=1 SV=1	--	--	KOG0254	Predicted transporter (major facilitator superfamily)	ENOG410XNQK	Transporter	Molecular Function: carbohydrate:proton symporter activity (GO:0005351);|Cellular Component: plasma membrane (GO:0005886);|Cellular Component: integral component of plasma membrane (GO:0005887);|Molecular Function: galactose:proton symporter activity (GO:0015517);|Biological Process: galactose transmembrane transport (GO:0015757);	PF00083.24,PF07690.16	Sugar (and other) transporter|Major Facilitator Superfamily
TRINITY_DN10463_c0_g1_i5_1	0.341198	0.000434045	0.000873851	Down	--	--	--	--	--	--	--	--	--	--	--	--	--
TRINITY_DN10464_c0_g1_i10_4	5.12942	6.79302e-08	2.44443e-07	Up	WP_153809285.1	hypothetical protein [Nocardia sp. SYP-A9097]	--	--	--	--	--	--	ENOG4110CUE		--	PF14200.6	Ricin-type beta-trefoil lectin domain-like
TRINITY_DN10465_c0_g1_i20_2	0.355747	3.78538e-26	9.86575e-25	Down	--	--	--	--	--	--	--	--	ENOG4110CKW		--	--	--
TRINITY_DN10465_c0_g4_i1_2	0.0262825	8.02241e-08	2.85719e-07	Down	--	--	--	--	--	--	--	--	--	--	--	--	--
TRINITY_DN10466_c0_g1_i1_3	175.061	4.77232e-14	3.56944e-13	Up	--	--	--	--	--	--	--	--	--	--	--	--	--
TRINITY_DN10467_c0_g1_i14_1	2.14294	3.38356e-08	1.27005e-07	Up	--	--	--	--	--	--	--	--	--	--	--	--	--
TRINITY_DN10468_c0_g1_i1_3	29.0491	0.0108462	0.0173475	Up	--	--	--	--	--	--	KOG1189	Global transcriptional regulator, cell division control protein	COG5406	Component of the FACT complex, a general chromatin factor that acts to reorganize nucleosomes. The FACT complex is involved in multiple processes that require DNA as a template such as mRNA elongation, DNA replication and DNA repair. During transcription elongation the FACT complex acts as a histone chaperone that both destabilizes and restores nucleosomal structure. It facilitates the passage of…	--	PF14826.6	FACT complex subunit SPT16 N-terminal lobe domain
TRINITY_DN10468_c0_g1_i4_1	3.33598	6.8533e-13	4.51651e-12	Up	RYG65149.1	MC/SLC25 family protein [archaeon]	--	--	--	--	KOG0767	Mitochondrial phosphate carrier protein	ENOG410XPST	Phosphate carrier protein	--	PF00153.27	Mitochondrial carrier protein
TRINITY_DN10469_c0_g1_i1_3	22.0799	0.0218701	0.0331801	Up	6EG2_A	Chain A, Maltose/maltodextrin-binding periplasmic protein,Probable global transcription activator SNF2L2 [Escherichia coli O157:H7]	P94593|YWQA_BACSU	Uncharacterized ATP-dependent helicase YwqA BSU36280 OS=Bacillus subtilis (strain 168) GN=BSU36280 PE=1 SV=2	--	--	KOG0386	Chromatin remodeling complex SWI/SNF, component SWI2 and related ATPases (DNA/RNA helicase superfamily)	COG5076	bromodomain	Molecular Function: helicase activity (GO:0004386);|Molecular Function: ATP binding (GO:0005524);	PF00176.23	SNF2 family N-terminal domain
TRINITY_DN10469_c0_g1_i3_1	2.42668	2.10145e-22	3.60677e-21	Up	WP_110944193.1	choline/carnitine O-acyltransferase [Streptomyces niger]	P75448|Y114_MYCPN	Putative acetyltransferase MPN_114 C09_orf600 OS=Mycoplasma pneumoniae (strain ATCC 29342 / M129) GN=C09_orf600 PE=3 SV=1	190/604(31.46)	carnitine O-acetyltransferase [EC:2.3.1.7]	KOG3717	Carnitine O-acyltransferase CRAT	ENOG410XNZ9	carnitine	Molecular Function: transferase activity, transferring acyl groups (GO:0016746);	PF00755.20	Choline/Carnitine o-acyltransferase
TRINITY_DN1046_c0_g1_i1_4	31.5989	0.00405946	0.00698487	Up	--	--	--	--	--	--	--	--	ENOG410XPU5	nucleoporin	--	--	--
TRINITY_DN10475_c0_g1_i1_3	90.5708	1.82119e-07	6.14657e-07	Up	MAD85403.1	hypothetical protein [Deltaproteobacteria bacterium]	P70786|TUB3_AGRVI	Putative tartrate transporter ttuB OS=Agrobacterium vitis (Rhizobium vitis) GN=ttuB PE=2 SV=1	--	--	KOG2533	Permease of the major facilitator superfamily	COG0477	major facilitator Superfamily	Cellular Component: plasma membrane (GO:0005886);|Cellular Component: integral component of membrane (GO:0016021);|Biological Process: transmembrane transport (GO:0055085);	PF07690.16	Major Facilitator Superfamily
TRINITY_DN10475_c0_g2_i4_1	2.90915	1.30287e-05	3.36826e-05	Up	--	--	--	--	--	--	--	--	--	--	--	--	--
TRINITY_DN10475_c0_g5_i1_2	0.330783	0.0263837	0.0394813	Down	--	--	--	--	--	--	--	--	--	--	--	--	--
TRINITY_DN10476_c0_g1_i1_3	494.996	4.24537e-20	5.74201e-19	Up	--	--	--	--	--	--	--	--	ENOG410Z531		--	--	--
TRINITY_DN10477_c0_g1_i3_4	2.49969	4.36171e-18	4.82723e-17	Up	HHG11091.1	hypothetical protein [bacterium]	--	--	--	--	KOG0376	Serine-threonine phosphatase 2A, catalytic subunit	COG0639	serine threonine-protein phosphatase	--	PF00515.28,PF07719.17,PF13414.6,PF13431.6,PF00149.28,PF08321.12	Tetratricopeptide repeat|Tetratricopeptide repeat|TPR repeat|Tetratricopeptide repeat|Calcineurin-like phosphoesterase|PPP5 TPR repeat region
TRINITY_DN10478_c0_g1_i11_2	0.119359	1.63762e-100	9.21905e-98	Down	--	--	--	--	--	--	--	--	ENOG4110C2C		--	--	--
TRINITY_DN1047_c0_g1_i1_1	57.3931	1.34039e-07	4.61863e-07	Up	MAD81572.1	hypothetical protein [Deltaproteobacteria bacterium]	--	--	--	--	KOG0206	P-type ATPase	COG0474	P-type atpase	--	PF13246.6	Cation transport ATPase (P-type)
TRINITY_DN10480_c0_g1_i9_1	19.9668	1.23671e-69	2.65506e-67	Up	CQB88829.1	CRAL/TRIO domain [Chlamydia trachomatis]	--	--	--	--	KOG1470	Phosphatidylinositol transfer protein PDR16 and related proteins	ENOG410Y3Q0	CRAL TRIO domain protein	--	PF00650.20	CRAL/TRIO domain
TRINITY_DN10482_c0_g2_i1_2	0.386253	0.0024796	0.0044199	Down	--	--	--	--	--	--	--	--	--	--	--	--	--
TRINITY_DN10484_c0_g1_i16_2	15.9871	2.06368e-38	1.21579e-36	Up	MAD87521.1	hypothetical protein [Deltaproteobacteria bacterium]	P28246|BCR_ECOLI	Bicyclomycin resistance protein b2182 OS=Escherichia coli (strain K12) GN=b2182 PE=1 SV=4	--	--	KOG0255	Synaptic vesicle transporter SVOP and related transporters (major facilitator superfamily)	COG0477	major facilitator Superfamily	Cellular Component: plasma membrane (GO:0005886);|Cellular Component: integral component of plasma membrane (GO:0005887);|Biological Process: drug transmembrane transport (GO:0006855);|Biological Process: protein transport (GO:0015031);|Molecular Function: drug transmembrane transporter activity (GO:0015238);|Biological Process: dipeptide transmembrane transport (GO:0035442);|Biological Process: …	PF07690.16,PF00083.24,PF06609.13	Major Facilitator Superfamily|Sugar (and other) transporter|Fungal trichothecene efflux pump (TRI12)
TRINITY_DN10485_c0_g1_i2_2	0.217114	2.57594e-20	3.55233e-19	Down	--	--	--	--	--	--	--	--	--	--	--	--	--
TRINITY_DN1048_c0_g1_i1_2	495.661	1.31616e-19	1.68821e-18	Up	--	--	--	--	--	--	--	--	ENOG410Z01D	Cell surface protein	--	--	--
TRINITY_DN10492_c0_g1_i26_1	0.401568	1.31444e-07	4.53601e-07	Down	--	--	--	--	--	--	--	--	--	--	--	--	--
TRINITY_DN10497_c0_g1_i8_2	0.38223	1.35332e-07	4.65936e-07	Down	CUA69306.1	Protein translocase subunit SecA [Shewanella loihica PV-4] [Rhizoctonia solani]	--	--	--	--	--	--	ENOG410XP3K	Positively regulates the activity of the minus-end directed microtubule motor protein dynein. May enhance dynein- mediated microtubule sliding by targeting dynein to the microtubule plus end. Required for	--	PF13191.6	AAA ATPase domain
TRINITY_DN10498_c0_g6_i1_1	7.78199	0.0313788	0.0463916	Up	--	--	--	--	--	--	--	--	--	--	--	--	--
TRINITY_DN1049_c0_g1_i1_4	1433.8	2.31635e-28	7.39977e-27	Up	WP_084014422.1	50S ribosomal protein L39e [Mesorhizobium sp. LNJC398B00]	--	--	--	--	KOG0002	60s ribosomal protein L39	COG2167	Ribosomal protein	--	--	--
TRINITY_DN104_c0_g1_i1_1	273.784	4.08225e-17	4.0779e-16	Up	CQB88751.1	Chitin synthase III catalytic subunit [Chlamydia trachomatis]	--	--	--	--	--	--	ENOG410Y557	Chaperone required for the export of the chitin synthase chs3 from the endoplasmic reticulum (By similarity)	--	PF12271.8	Chitin synthase export chaperone
TRINITY_DN104_c0_g1_i1_2	35.3653	0.000650844	0.0012732	Up	--	--	--	--	--	--	--	--	COG5058	ceramide synthase	--	--	--
TRINITY_DN10500_c0_g1_i23_4	0.389818	7.07412e-10	3.30095e-09	Down	--	--	--	--	--	--	--	--	--	--	--	--	--
TRINITY_DN10501_c0_g1_i1_4	0.282867	1.12593e-11	6.5077e-11	Down	--	--	--	--	--	--	--	--	--	--	--	--	--
TRINITY_DN10501_c0_g2_i2_4	0.0199695	1.99587e-09	8.81935e-09	Down	--	--	--	--	--	--	--	--	--	--	--	--	--
TRINITY_DN10502_c0_g1_i2_2	0.0774701	1.32033e-08	5.24839e-08	Down	--	--	--	--	--	--	--	--	--	--	--	--	--
TRINITY_DN10504_c0_g1_i1_3	69.2166	2.36998e-05	5.87694e-05	Up	--	--	--	--	--	--	--	--	ENOG410Y5B8		--	--	--
TRINITY_DN10504_c0_g1_i2_4	0.31813	9.64281e-34	4.566e-32	Down	HHG10077.1	bifunctional alpha,alpha-trehalose-phosphate synthase (UDP-forming)/trehalose-phosphatase [bacterium]	G4RK44|TPSP_THETK	Trehalose-6-phosphate phosphatase TTX_1304 OS=/ Kra 1) GN=TTX_1304 PE=1 SV=1	210/517(40.62)	trehalose 6-phosphate synthase/phosphatase [EC:2.4.1.15 3.1.3.12]	KOG1050	Trehalose-6-phosphate synthase component TPS1 and related subunits	COG0380	synthase	Molecular Function: alpha,alpha-trehalose-phosphate synthase (UDP-forming) activity (GO:0003825);|Molecular Function: trehalose-phosphatase activity (GO:0004805);|Biological Process: trehalose biosynthetic process (GO:0005992);|Molecular Function: metal ion binding (GO:0046872);	PF00982.21	Glycosyltransferase family 20
TRINITY_DN10505_c0_g1_i1_3	26.1078	0.0170955	0.0264009	Up	--	--	--	--	--	--	--	--	ENOG4111T7Q	Conserved hypothetical, protein	--	--	--
TRINITY_DN10505_c0_g1_i38_2	0.139448	2.0931e-32	8.95685e-31	Down	--	--	--	--	--	--	--	--	--	--	--	--	--
TRINITY_DN10506_c0_g1_i5_4	0.275417	2.36159e-19	2.93409e-18	Down	HGO76326.1	Gfo/Idh/MocA family oxidoreductase [Anaerolinea sp.]	O34371|YTET_BACSU	Putative oxidoreductase YteT BSU30100 OS=Bacillus subtilis (strain 168) GN=BSU30100 PE=2 SV=1	--	--	KOG2741	Dimeric dihydrodiol dehydrogenase	COG0673	oxidoreductase	Molecular Function: oxidoreductase activity (GO:0016491);	PF01408.22	Oxidoreductase family, NAD-binding Rossmann fold
TRINITY_DN10507_c0_g1_i1_3	38.5279	7.24512e-05	0.000166779	Up	--	--	--	--	--	--	--	--	ENOG4111S76	Conserved hypothetical, protein	--	--	--
TRINITY_DN10509_c0_g1_i1_3	45.3355	0.000379244	0.000771616	Up	--	--	--	--	--	--	--	--	ENOG410XS04	Transcription factor	--	--	--
TRINITY_DN1050_c0_g1_i2_4	55.5888	3.00261e-06	8.54567e-06	Up	--	--	--	--	--	--	--	--	--	--	--	PF13637.6,PF12796.7,PF00023.30,PF13606.6,PF13857.6	Ankyrin repeats (many copies)|Ankyrin repeats (3 copies)|Ankyrin repeat|Ankyrin repeat|Ankyrin repeats (many copies)
TRINITY_DN10510_c0_g2_i4_2	0.423234	2.63526e-06	7.55791e-06	Down	HED10251.1	O-acetylhomoserine aminocarboxypropyltransferase/cysteine synthase [Caldithrix abyssi]	Q9WZY4|METY_THEMA	O-acetyl-L-homoserine sulfhydrylase Tmari_0884 OS=Thermotoga maritima (strain ATCC 43589 / MSB8 / DSM 3109 / JCM 10099) GN=Tmari_0884 PE=1 SV=1	145/221(65.61)	O-acetylhomoserine/O-acetylserine sulfhydrylase [EC:2.5.1.49 2.5.1.47]	KOG0053	Cystathionine beta-lyases/cystathionine gamma-synthases	COG2873	o-acetylhomoserine	--	PF01053.20,PF01041.17,PF00155.21	Cys/Met metabolism PLP-dependent enzyme|DegT/DnrJ/EryC1/StrS aminotransferase family|Aminotransferase class I and II
TRINITY_DN10511_c0_g1_i4_4	0.427854	1.25446e-22	2.20689e-21	Down	MSP93380.1	amidohydrolase [Myxococcales bacterium]	--	--	--	--	--	--	COG1228	amidohydrolase	--	PF07969.11,PF01979.20	Amidohydrolase family|Amidohydrolase family
TRINITY_DN10512_c0_g2_i1_4	0.310304	0.00894812	0.0145365	Down	--	--	--	--	--	--	--	--	--	--	--	--	--
TRINITY_DN10513_c0_g1_i9_2	0.491782	1.94457e-18	2.23917e-17	Down	TRZ80367.1	MFS transporter [Actinobacteria bacterium]	--	--	--	--	--	--	ENOG410YCHP		--	PF07690.16	Major Facilitator Superfamily
TRINITY_DN10513_c1_g2_i5_1	6.5999	6.70206e-78	1.95153e-75	Up	WP_054494393.1	4-coumarate--CoA ligase family protein [Ardenticatena maritima]	P23971|MENE_BACSU	2-succinylbenzoate--CoA ligase BSU30790 OS=Bacillus subtilis (strain 168) GN=BSU30790 PE=1 SV=2	--	--	KOG1176	Acyl-CoA synthetase	COG0318	Amp-dependent synthetase and ligase	Molecular Function: ATP binding (GO:0005524);|Molecular Function: o-succinylbenzoate-CoA ligase activity (GO:0008756);|Biological Process: menaquinone biosynthetic process (GO:0009234);	PF00501.28	AMP-binding enzyme
TRINITY_DN10516_c0_g1_i16_2	0.0427998	1.88671e-43	1.43102e-41	Down	--	--	--	--	--	--	--	--	ENOG4110C1E		--	--	--
TRINITY_DN1051_c0_g1_i1_1	138.82	1.27732e-11	7.32585e-11	Up	MAD84602.1	hypothetical protein [Deltaproteobacteria bacterium]	--	--	--	--	--	--	ENOG41126EU	Conserved hypothetical, protein	--	PF04979.14	Protein phosphatase inhibitor 2 (IPP-2)
TRINITY_DN10520_c0_g1_i1_3	642.267	4.64773e-21	6.88947e-20	Up	WP_018914150.1	SDR family NAD(P)-dependent oxidoreductase [Thiomonas sp. FB-6]	P37959|YUSZ_BACSU	Uncharacterized oxidoreductase YusZ BSU32980 OS=Bacillus subtilis (strain 168) GN=BSU32980 PE=3 SV=2	--	--	KOG1205	Predicted dehydrogenase	COG1028	Dehydrogenase reductase	Molecular Function: oxidoreductase activity (GO:0016491);	PF00106.25,PF13561.6,PF08659.10,PF08643.10	short chain dehydrogenase|Enoyl-(Acyl carrier protein) reductase|KR domain|Fungal family of unknown function (DUF1776)
TRINITY_DN10521_c0_g2_i5_2	0.490357	1.34684e-08	5.342e-08	Down	WP_051725172.1	family 78 glycoside hydrolase catalytic domain [Streptacidiphilus jeojiense]	--	--	--	--	--	--	ENOG410YGH3	Alpha-L-rhamnosidase	--	PF17389.2	Bacterial alpha-L-rhamnosidase 6 hairpin glycosidase domain
TRINITY_DN10523_c0_g1_i1_3	45.4072	2.47365e-05	6.11842e-05	Up	--	--	--	--	--	--	--	--	ENOG4111H04	Phosphotransferase enzyme family protein	--	--	--
TRINITY_DN10523_c0_g1_i6_4	2.04292	0.000516176	0.00102769	Up	--	--	--	--	--	--	--	--	--	--	--	--	--
TRINITY_DN10523_c0_g3_i2_2	0.374477	9.59533e-28	2.90416e-26	Down	AVG47954.1	acetamidase [synthetic construct]	Q746Y7|GATA_GEOSL	Glutamyl-tRNA(Gln) amidotransferase subunit A GSU3381 OS=Geobacter sulfurreducens (strain ATCC 51573 / DSM 12127 / PCA) GN=GSU3381 PE=3 SV=1	--	--	KOG1041	Translation initiation factor 2C (eIF-2C) and related proteins	ENOG410XP07	eukaryotic translation initiation factor 2c	Molecular Function: amidase activity (GO:0004040);|Molecular Function: ATP binding (GO:0005524);|Biological Process: translation (GO:0006412);|Cellular Component: glutamyl-tRNA(Gln) amidotransferase complex (GO:0030956);|Molecular Function: glutaminyl-tRNA synthase (glutamine-hydrolyzing) activity (GO:0050567);	PF02171.17,PF08699.10,PF16486.5,PF02170.22,PF16488.5,PF01425.21	Piwi domain|Argonaute linker 1 domain|N-terminal domain of argonaute|PAZ domain|Argonaute linker 2 domain|Amidase
TRINITY_DN10524_c0_g3_i12_1	4.91205	7.73013e-33	3.41163e-31	Up	PZN76992.1	TauD/TfdA family dioxygenase [Proteobacteria bacterium]	Q45423|TFDA_BURSR	Alpha-ketoglutarate-dependent 2,4-dichlorophenoxyacetate dioxygenase tfdA OS=Burkholderia sp. (strain RASC) GN=tfdA PE=3 SV=1	--	--	--	--	COG2175	dioxygenase	Molecular Function: L-ascorbic acid binding (GO:0031418);|Biological Process: 2,4-dichlorophenoxyacetic acid catabolic process (GO:0046300);|Molecular Function: metal ion binding (GO:0046872);|Molecular Function: dioxygenase activity (GO:0051213);	PF02668.16,PF12795.7	Taurine catabolism dioxygenase TauD, TfdA family|Mechanosensitive ion channel porin domain
TRINITY_DN10526_c0_g1_i1_3	106.451	1.68125e-10	8.47755e-10	Up	--	--	--	--	--	--	--	--	ENOG410ZVN7	phosphate transporter	--	--	--
TRINITY_DN1052_c0_g1_i1_2	117.562	5.91693e-09	2.46333e-08	Up	--	--	--	--	--	--	KOG2691	RNA polymerase II subunit 9	COG1594	DNA-dependent RNA polymerase catalyzes the transcription of DNA into RNA using the four ribonucleoside triphosphates as substrates (By similarity)	--	--	--
TRINITY_DN1052_c0_g1_i1_4	202.965	1.67343e-14	1.30722e-13	Up	--	--	--	--	--	--	--	--	--	--	--	--	--
TRINITY_DN10531_c0_g1_i5_1	0.434266	1.51104e-24	3.32285e-23	Down	AEJ82307.1	BOR1-3YA, partial [Cloning vector pCASP1::BOR1sst:Citrine]	--	--	--	--	KOG1172	Na+-independent Cl/HCO3 exchanger AE1 and related transporters (SLC4 family)	ENOG410XPHD	solute carrier family 4	--	PF00955.21	HCO3- transporter family
TRINITY_DN10533_c0_g1_i1_3	41.4255	0.000334995	0.00068833	Up	--	--	--	--	--	--	KOG2073	SAP family cell cycle dependent phosphatase-associated protein	ENOG410XRM1	Protein phosphatase 6, regulatory subunit	--	PF04499.15	SIT4 phosphatase-associated protein
TRINITY_DN10534_c0_g3_i3_4	0.138374	1.63397e-58	2.37893e-56	Down	WP_130453180.1	SDR family oxidoreductase [Leucobacter luti]	Q1MLL4|GDH_RHIL3	Galactitol 2-dehydrogenase RL0645 OS=Rhizobium leguminosarum bv. viciae (strain 3841) GN=RL0645 PE=1 SV=1	--	--	KOG0725	Reductases with broad range of substrate specificities	COG1028	Dehydrogenase reductase	--	PF13561.6,PF00106.25,PF08659.10	Enoyl-(Acyl carrier protein) reductase|short chain dehydrogenase|KR domain
TRINITY_DN10535_c0_g2_i1_1	19.4665	3.31619e-09	1.42003e-08	Up	--	--	--	--	--	--	--	--	--	--	--	--	--
TRINITY_DN10537_c0_g1_i2_4	0.143475	2.65864e-11	1.46831e-10	Down	--	--	--	--	--	--	--	--	--	--	--	--	--
TRINITY_DN10538_c0_g1_i10_4	3.38623	8.49126e-46	7.24273e-44	Up	WP_066539952.1	AMP-binding protein [Comamonas terrigena]	O31826|YNGI_BACSU	Putative acyl-CoA synthetase YngI BSU18250 OS=Bacillus subtilis (strain 168) GN=BSU18250 PE=3 SV=1	--	--	KOG1177	Long chain fatty acid acyl-CoA ligase	COG0318	Amp-dependent synthetase and ligase	Molecular Function: ATP binding (GO:0005524);|Molecular Function: ligase activity (GO:0016874);	PF00501.28,PF13193.6	AMP-binding enzyme|AMP-binding enzyme C-terminal domain
TRINITY_DN10539_c0_g1_i7_2	0.336397	3.52865e-07	1.14545e-06	Down	--	--	--	--	--	--	--	--	--	--	--	--	--
TRINITY_DN1053_c0_g1_i1_4	1208.03	4.0769e-29	1.38631e-27	Up	WP_106465064.1	NAD(P)H:quinone oxidoreductase, partial [Acinetobacter baumannii]	Q1QYF4|NQOR_CHRSD	NAD(P)H dehydrogenase (quinone) Csal_1148 OS=NCIMB 13768 / 1H11) GN=Csal_1148 PE=3 SV=1	97/202(48.02)	NAD(P)H dehydrogenase (quinone) [EC:1.6.5.2]	KOG3135	1,4-benzoquinone reductase-like; Trp repressor binding protein-like/protoplast-secreted protein	COG0655	Nadph-dependent fmn reductase	Molecular Function: NAD(P)H dehydrogenase (quinone) activity (GO:0003955);|Molecular Function: FMN binding (GO:0010181);|Molecular Function: flavin adenine dinucleotide binding (GO:0050660);|Molecular Function: NADP binding (GO:0050661);|Molecular Function: NAD binding (GO:0051287);	PF03358.15,PF02525.17	NADPH-dependent FMN reductase|Flavodoxin-like fold
TRINITY_DN1053_c0_g2_i1_1	45.957	7.23747e-05	0.000166633	Up	RLD08815.1	chorismate mutase [Chlamydiae bacterium]	--	--	--	--	KOG0795	Chorismate mutase	COG1605	Chorismate mutase	--	--	--
TRINITY_DN10540_c0_g1_i1_3	45.6767	0.00135215	0.0025135	Up	PZU02645.1	hypothetical protein DI619_05165 [Francisella sp.]	--	--	--	--	KOG1237	H+/oligopeptide symporter	COG3104	transporter	--	PF00854.21	POT family
TRINITY_DN10540_c0_g1_i5_1	2.00356	2.59472e-08	9.89196e-08	Up	MBV36838.1	hypothetical protein [Rickettsiales bacterium]	O31708|YKNV_BACSU	Uncharacterized ABC transporter ATP-binding protein YknV BSU14330 OS=Bacillus subtilis (strain 168) GN=BSU14330 PE=3 SV=1	--	--	KOG0054	Multidrug resistance-associated protein/mitoxantrone resistance protein, ABC superfamily	COG1132	(ABC) transporter	Molecular Function: ATP binding (GO:0005524);|Cellular Component: plasma membrane (GO:0005886);|Cellular Component: integral component of membrane (GO:0016021);|Molecular Function: ATPase activity, coupled to transmembrane movement of substances (GO:0042626);	PF00664.23,PF00005.27	ABC transporter transmembrane region|ABC transporter
TRINITY_DN10541_c0_g1_i1_3	39.1657	8.66662e-05	0.000196978	Up	MAB91088.1	hypothetical protein [Planctomycetes bacterium]	--	--	--	--	--	--	COG0654	oxidoreductase activity, acting on paired donors, with incorporation or reduction of molecular oxygen, NAD(P)H as one donor, and incorporation of one atom of oxygen	--	PF07976.12	Phenol hydroxylase, C-terminal dimerisation domain
TRINITY_DN10543_c0_g1_i2_4	0.0482185	4.8846e-191	1.76774e-187	Down	AAI40039.1	Exosome component 9, partial [synthetic construct]	O26778|RRP42_METTH	Exosome complex component Rrp42 MTH_682 OS=10044 / NBRC 100330 / Delta H) (Methanobacterium thermoautotrophicum) GN=MTH_682 PE=1 SV=1	59/174(33.91)	exosome complex component RRP42	KOG1614	Exosomal 3'-5' exoribonuclease complex, subunit Rrp45	COG2123	Exosome complex	Cellular Component: exosome (RNase complex) (GO:0000178);|Cellular Component: cytoplasm (GO:0005737);|Biological Process: RNA catabolic process (GO:0006401);	PF03725.15	3' exoribonuclease family, domain 2
TRINITY_DN10543_c0_g2_i10_2	0.13162	2.63419e-32	1.11592e-30	Down	--	--	--	--	--	--	--	--	ENOG4110C8V		--	--	--
TRINITY_DN10543_c0_g2_i1_4	0.149023	2.66227e-23	5.07474e-22	Down	--	--	--	--	--	--	KOG1614	Exosomal 3'-5' exoribonuclease complex, subunit Rrp45	COG2123	Exosome complex	--	--	--
TRINITY_DN10544_c0_g1_i4_2	2.00608	0.0121976	0.019338	Up	WP_130453180.1	SDR family oxidoreductase [Leucobacter luti]	Q05528|KDUD_DICD3	2-dehydro-3-deoxy-D-gluconate 5-dehydrogenase Dda3937_04595 OS=Dickeya dadantii (strain 3937) (Erwinia chrysanthemi (strain 3937)) GN=Dda3937_04595 PE=1 SV=2	--	--	KOG0725	Reductases with broad range of substrate specificities	COG1028	Dehydrogenase reductase	Molecular Function: 2-deoxy-D-gluconate 3-dehydrogenase activity (GO:0008678);|Biological Process: pectin catabolic process (GO:0045490);|Molecular Function: 2-dehydro-3-deoxy-D-gluconate 5-dehydrogenase activity (GO:0047001);|Molecular Function: NAD binding (GO:0051287);	PF13561.6,PF00106.25,PF08659.10	Enoyl-(Acyl carrier protein) reductase|short chain dehydrogenase|KR domain
TRINITY_DN10545_c0_g3_i1_4	0.131312	0.000283349	0.000589867	Down	--	--	--	--	--	--	KOG1575	Voltage-gated shaker-like K+ channel, subunit beta/KCNAB	COG0667	Aldo keto reductase	--	PF00248.21	Aldo/keto reductase family
TRINITY_DN10547_c0_g2_i1_2	0.499492	7.11487e-05	0.000163975	Down	AAH21502.1	Acly protein, partial [synthetic construct]	O28733|SUCD1_ARCFU	Succinate--CoA ligase [ADP-forming] subunit alpha 1 AF_1539 OS=NBRC 100126) GN=AF_1539 PE=3 SV=1	351/607(57.83)	ATP citrate (pro-S)-lyase [EC:2.3.3.8]	KOG1254	ATP-citrate lyase	COG0074	Succinyl-CoA ligase ADP-forming subunit alpha	Molecular Function: nucleotide binding (GO:0000166);|Molecular Function: succinate-CoA ligase (ADP-forming) activity (GO:0004775);|Biological Process: tricarboxylic acid cycle (GO:0006099);|Molecular Function: cofactor binding (GO:0048037);	PF16114.5,PF00285.21,PF00549.19,PF02629.19,PF08442.10	ATP citrate lyase citrate-binding|Citrate synthase, C-terminal domain|CoA-ligase|CoA binding domain|ATP-grasp domain
TRINITY_DN10549_c0_g1_i1_3	55.4339	0.000903018	0.00172624	Up	AAP88737.1	proteasome (prosome, macropain) 26S subunit, non-ATPase, 2, partial [synthetic construct]	--	--	--	--	KOG2005	26S proteasome regulatory complex, subunit RPN1/PSMD2	COG5110	26s proteasome regulatory subunit	--	PF01851.22	Proteasome/cyclosome repeat
TRINITY_DN10549_c0_g1_i1_4	2.40142	1.78653e-36	9.83874e-35	Up	RYF47469.1	hypothetical protein EOO38_12080 [Cytophagaceae bacterium]	--	--	--	--	KOG3771	Amphiphysin	ENOG410XTDS	Reduced viability upon starvation protein 161	--	PF03114.18	BAR domain
TRINITY_DN10551_c0_g1_i16_4	2.89954	5.91958e-22	9.69364e-21	Up	TLZ81876.1	aldo/keto reductase [Euryarchaeota archaeon]	O32210|GR_BACSU	Glyoxal reductase BSU33400 OS=Bacillus subtilis (strain 168) GN=BSU33400 PE=1 SV=1	--	--	KOG1577	Aldo/keto reductase family proteins	COG0656	reductase	Molecular Function: methylglyoxal reductase (NADPH-dependent) activity (GO:0043892);	--	--
TRINITY_DN10552_c0_g1_i33_2	0.40878	4.86105e-18	5.34947e-17	Down	--	--	--	--	--	--	--	--	--	--	--	--	--
TRINITY_DN10552_c0_g3_i1_4	3.25217	0.0114498	0.0182346	Up	--	--	--	--	--	--	--	--	--	--	--	--	--
TRINITY_DN10553_c0_g2_i3_2	0.240637	3.73945e-20	5.08489e-19	Down	WP_071227301.1	ZIP family metal transporter [Acinetobacter baumannii]	--	--	--	--	KOG1558	Fe2+/Zn2+ regulated transporter	ENOG4111GP2	zinc transporter	--	PF02535.22	ZIP Zinc transporter
TRINITY_DN10554_c0_g1_i1_3	51.6585	4.15372e-06	1.15926e-05	Up	AAX41011.1	calcium/calmodulin-dependent protein kinase kinase 1 alpha, partial [synthetic construct]	--	--	--	--	KOG0585	Ca2+/calmodulin-dependent protein kinase kinase beta and related serine/threonine protein kinases	ENOG410YHHF	Calcium calmodulin-dependent protein kinase kinase	--	PF00069.25	Protein kinase domain
TRINITY_DN10554_c0_g1_i9_1	0.103463	1.96819e-45	1.63476e-43	Down	--	--	--	--	--	--	--	--	--	--	--	--	--
TRINITY_DN1055_c0_g1_i1_1	26.1474	0.00134958	0.00250964	Up	PON14515.1	oxygen-dependent coproporphyrinogen oxidase [Candidatus Entotheonella serta]	Q7NEK3|HEM6_GLOVI	Oxygen-dependent coproporphyrinogen-III oxidase gll3876 OS=Gloeobacter violaceus (strain ATCC 29082 / PCC 7421) GN=gll3876 PE=3 SV=1	83/142(58.45)	coproporphyrinogen III oxidase [EC:1.3.3.3]	KOG1518	Coproporphyrinogen III oxidase CPO/HEM13	COG0408	Key enzyme in heme biosynthesis. Catalyzes the oxidative decarboxylation of propionic acid side chains of rings A and B of coproporphyrinogen III (By similarity)	Molecular Function: coproporphyrinogen oxidase activity (GO:0004109);|Cellular Component: cytoplasm (GO:0005737);|Cellular Component: cytosol (GO:0005829);|Biological Process: chlorophyll biosynthetic process (GO:0015995);|Biological Process: protoporphyrinogen IX biosynthetic process from glutamate (GO:0019353);|Molecular Function: protein homodimerization activity (GO:0042803);|Molecular Functi…	PF01218.18	Coproporphyrinogen III oxidase
TRINITY_DN10560_c0_g1_i4_1	2.16426	1.55905e-09	6.97275e-09	Up	WP_031086055.1	MFS transporter, partial [Streptomyces sp. NRRL WC-3549]	P70786|TUB3_AGRVI	Putative tartrate transporter ttuB OS=Agrobacterium vitis (Rhizobium vitis) GN=ttuB PE=2 SV=1	--	--	KOG2533	Permease of the major facilitator superfamily	COG0477	major facilitator Superfamily	Cellular Component: plasma membrane (GO:0005886);|Cellular Component: integral component of membrane (GO:0016021);|Biological Process: transmembrane transport (GO:0055085);	PF07690.16	Major Facilitator Superfamily
TRINITY_DN10560_c0_g4_i1_4	0.0985143	0.00176701	0.00321786	Down	--	--	--	--	--	--	--	--	--	--	--	--	--
TRINITY_DN10561_c0_g1_i1_3	126.749	2.58232e-12	1.60535e-11	Up	MAD85127.1	hypothetical protein [Deltaproteobacteria bacterium]	--	--	--	--	--	--	ENOG410YCQC	C2H2 finger domain protein	--	--	--
TRINITY_DN10563_c0_g1_i1_3	27.1947	0.00210358	0.00378804	Up	--	--	--	--	--	--	--	--	ENOG410XS4P	Eukaryotic translation initiation factor 4 gamma	--	--	--
TRINITY_DN10565_c0_g1_i1_3	0.349466	0.0316792	0.0467866	Down	--	--	--	--	--	--	--	--	--	--	--	--	--
TRINITY_DN10567_c0_g1_i1_3	48.3289	0.000328216	0.000675661	Up	TET97581.1	cation-translocating P-type ATPase [Dehalococcoidia bacterium]	P9WPS8|CTPF_MYCTO	Probable cation-transporting ATPase F MT2053 OS=Mycobacterium tuberculosis (strain CDC 1551 / Oshkosh) GN=MT2053 PE=2 SV=1	--	--	KOG0202	Ca2+ transporting ATPase	COG0474	P-type atpase	Molecular Function: ATP binding (GO:0005524);|Cellular Component: plasma membrane (GO:0005886);|Cellular Component: integral component of membrane (GO:0016021);|Molecular Function: hydrolase activity (GO:0016787);|Molecular Function: metal ion binding (GO:0046872);	PF00690.26	Cation transporter/ATPase, N-terminus
TRINITY_DN10567_c0_g2_i11_4	2.22757	3.36759e-08	1.26499e-07	Up	--	--	--	--	--	--	--	--	--	--	--	--	--
TRINITY_DN10567_c0_g6_i1_2	2.00005	5.4044e-14	4.02557e-13	Up	AAX36165.1	plastin 3, partial [synthetic construct]	--	--	--	--	KOG0046	Ca2+-binding actin-bundling protein (fimbrin/plastin), EF-Hand protein superfamily	COG5069	Microtubule associated monoxygenase, calponin and LIM domain containing	--	PF00307.31,PF11971.8	Calponin homology (CH) domain|CAMSAP CH domain
TRINITY_DN10570_c0_g2_i2_4	0.468834	0.000120812	0.000267575	Down	AHX39405.1	hypothetical protein wt6.28c [Streptomyces sp. WT6]	--	--	--	--	--	--	ENOG410YEIS	Trichodiene synthase (TRI5)	--	PF06330.11	Trichodiene synthase (TRI5)
TRINITY_DN10571_c0_g1_i1_1	2.16953	2.41485e-22	4.12233e-21	Up	MSO22677.1	hypothetical protein [Acidobacteria bacterium]	--	--	--	--	KOG0787	Dehydrogenase kinase	COG0642	Histidine kinase	--	PF10436.9,PF02518.26	Mitochondrial branched-chain alpha-ketoacid dehydrogenase kinase|Histidine kinase-, DNA gyrase B-, and HSP90-like ATPase
TRINITY_DN10572_c0_g1_i2_2	0.495283	3.38264e-06	9.55323e-06	Down	--	--	--	--	--	--	--	--	ENOG4111IC6	C6 zinc finger	--	PF04082.18	Fungal specific transcription factor domain
TRINITY_DN10573_c0_g1_i1_3	33.2326	7.74896e-05	0.000177539	Up	--	--	--	--	--	--	--	--	--	--	--	--	--
TRINITY_DN10573_c1_g1_i1_2	0.490494	2.407e-07	7.98542e-07	Down	ACE87283.1	PBX/knotted 1 homeobox 2 protein [synthetic construct]	--	--	--	--	KOG0773	Transcription factor MEIS1 and related HOX domain proteins	ENOG410XPMQ	homeobox	--	PF05920.11	Homeobox KN domain
TRINITY_DN10574_c0_g1_i12_4	0.118885	1.08121e-63	1.8507e-61	Down	MBV33930.1	hypothetical protein [Rickettsiales bacterium]	--	--	--	--	KOG2504	Monocarboxylate transporter	ENOG410XRHC	solute carrier family 16, member 10 (aromatic amino acid transporter)	--	PF07690.16	Major Facilitator Superfamily
TRINITY_DN10574_c0_g2_i16_4	0.06749	3.25096e-68	6.38424e-66	Down	--	--	--	--	--	--	--	--	ENOG4110CCH		--	--	--
TRINITY_DN10576_c0_g1_i1_3	38.3538	0.000890406	0.0017038	Up	--	--	--	--	--	--	--	--	ENOG410XTFS	Ring finger protein	--	--	--
TRINITY_DN1057_c0_g1_i1_2	311.685	1.85552e-16	1.7429e-15	Up	WP_015751349.1	glycoside hydrolase family 15 protein [Desulfohalobium retbaense]	P71741|TREH_MYCTU	Trehalase Rv2402 OS=Mycobacterium tuberculosis (strain ATCC 25618 / H37Rv) GN=Rv2402 PE=1 SV=2	--	--	--	--	COG3387	glycoside hydrolase 15-related	Molecular Function: alpha,alpha-trehalase activity (GO:0004555);|Cellular Component: plasma membrane (GO:0005886);|Biological Process: trehalose catabolic process (GO:0005993);|Molecular Function: trehalase activity (GO:0015927);	PF00723.21	Glycosyl hydrolases family 15
TRINITY_DN1057_c0_g1_i1_4	396.133	4.59914e-19	5.56134e-18	Up	--	--	--	--	--	--	--	--	ENOG411037E	Conserved hypothetical, protein	--	--	--
TRINITY_DN10580_c0_g1_i1_3	0.247437	0.0157783	0.0245162	Down	--	--	--	--	--	--	--	--	--	--	--	--	--
TRINITY_DN10581_c0_g1_i6_4	0.47807	0.00632099	0.0105307	Down	--	--	--	--	--	--	--	--	--	--	--	--	--
TRINITY_DN10582_c0_g5_i1_4	0.164602	1.42276e-05	3.65953e-05	Down	--	--	--	--	--	--	--	--	--	--	--	--	--
TRINITY_DN10583_c1_g1_i1_2	0.124246	0.0210187	0.0319954	Down	--	--	--	--	--	--	--	--	--	--	--	--	--
TRINITY_DN10585_c0_g1_i1_3	43.2575	3.66917e-05	8.85838e-05	Up	--	--	--	--	--	--	--	--	--	--	--	--	--
TRINITY_DN10587_c0_g1_i15_2	2.52266	2.64559e-34	1.3193e-32	Up	TLZ81876.1	aldo/keto reductase [Euryarchaeota archaeon]	O32210|GR_BACSU	Glyoxal reductase BSU33400 OS=Bacillus subtilis (strain 168) GN=BSU33400 PE=1 SV=1	--	--	KOG1577	Aldo/keto reductase family proteins	COG0656	reductase	Molecular Function: methylglyoxal reductase (NADPH-dependent) activity (GO:0043892);	PF00248.21	Aldo/keto reductase family
TRINITY_DN1058_c0_g1_i1_2	198.475	8.30073e-12	4.86878e-11	Up	HBG55945.1	ribulose-phosphate 3-epimerase [Ruminococcaceae bacterium]	P74061|RPE_SYNY3	Ribulose-phosphate 3-epimerase sll0807 OS=Synechocystis sp. (strain PCC 6803 / Kazusa) GN=sll0807 PE=1 SV=3	88/197(44.67)	ribulose-phosphate 3-epimerase [EC:5.1.3.1]	KOG3111	D-ribulose-5-phosphate 3-epimerase	COG0036	ribulose-phosphate 3-epimerase activity	Molecular Function: ribulose-phosphate 3-epimerase activity (GO:0004750);|Cellular Component: cytosol (GO:0005829);|Biological Process: pentose-phosphate shunt, non-oxidative branch (GO:0009052);|Biological Process: pentose catabolic process (GO:0019323);|Biological Process: cellular carbohydrate metabolic process (GO:0044262);|Molecular Function: metal ion binding (GO:0046872);	PF00834.19	Ribulose-phosphate 3 epimerase family
TRINITY_DN10594_c1_g1_i3_4	8.54613	0.000201579	0.000430283	Up	EFT50296.1	hypothetical protein HMPREF9565_01483 [Cutibacterium acnes HL053PA2]	--	--	--	--	--	--	ENOG410Y13W	PG1 protein, homology to Homo sapiens	--	--	--
TRINITY_DN10594_c1_g4_i6_4	8.97187	0.00150149	0.00276936	Up	CDN41090.1	hypothetical protein BN871_AB_00880 [Paenibacillus sp. P22]	--	--	--	--	--	--	COG0048	Interacts with and stabilizes bases of the 16S rRNA that are involved in tRNA selection in the A site and with the mRNA backbone. Located at the interface of the 30S and 50S subunits, it traverses the body of the 30S subunit contacting proteins on the other side and probably holding the rRNA structure together. The combined cluster of proteins S8, S12 and S17 appears to hold together the shoulder…	--	--	--
TRINITY_DN10599_c0_g1_i1_3	155.681	1.02398e-11	5.94831e-11	Up	WP_013234400.1	Gfo/Idh/MocA family oxidoreductase [Herbaspirillum seropedicae]	C3MH72|IOLG_SINFN	Inositol 2-dehydrogenase NGR_c26010 OS=Sinorhizobium fredii (strain NBRC 101917 / NGR234) GN=NGR_c26010 PE=3 SV=1	92/173(53.18)	myo-inositol 2-dehydrogenase / D-chiro-inositol 1-dehydrogenase [EC:1.1.1.18 1.1.1.369]	KOG2741	Dimeric dihydrodiol dehydrogenase	COG0673	oxidoreductase	Biological Process: inositol catabolic process (GO:0019310);|Molecular Function: inositol 2-dehydrogenase activity (GO:0050112);	PF01408.22	Oxidoreductase family, NAD-binding Rossmann fold
TRINITY_DN105_c0_g1_i1_1	63.9085	6.44791e-07	2.01263e-06	Up	--	--	--	--	--	--	--	--	--	--	--	--	--
TRINITY_DN10600_c0_g1_i12_1	0.494772	4.4769e-09	1.89085e-08	Down	WP_047853828.1	cytochrome P450 [Archangium gephyra]	--	--	--	--	KOG4419	5' nucleotidase	COG2124	Cytochrome p450	--	--	--
TRINITY_DN10600_c0_g5_i1_4	7.68752	7.81716e-10	3.62497e-09	Up	--	--	--	--	--	--	--	--	--	--	--	--	--
TRINITY_DN10605_c0_g1_i17_4	0.491632	1.50187e-08	5.92538e-08	Down	OJV93677.1	acyl-CoA synthetase [Chloroflexi bacterium 54-19]	A4YDR9|HBCL2_METS5	4-hydroxybutyrate--CoA ligase 2 Msed_0394 OS=/ TH2) GN=Msed_0394 PE=1 SV=1	--	--	KOG1176	Acyl-CoA synthetase	COG0318	Amp-dependent synthetase and ligase	Molecular Function: acetate-CoA ligase activity (GO:0003987);|Molecular Function: ATP binding (GO:0005524);|Biological Process: fatty acid metabolic process (GO:0006631);|Molecular Function: butyrate-CoA ligase activity (GO:0047760);|Molecular Function: propionate-CoA ligase activity (GO:0050218);	PF00501.28,PF13193.6	AMP-binding enzyme|AMP-binding enzyme C-terminal domain
TRINITY_DN10606_c0_g2_i15_2	0.413144	1.80508e-22	3.11711e-21	Down	WP_126600009.1	thaumatin family protein [Dictyobacter aurantiacus]	C9K1X6|COTB3_STRMJ	Cyclooctat-9-en-7-ol 5-monooxygenase cotB3 OS=Streptomyces melanosporofaciens GN=cotB3 PE=1 SV=1	--	--	--	--	ENOG4111KEV	thaumatin-like protein	--	PF00067.22,PF00314.17	Cytochrome P450|Thaumatin family
TRINITY_DN10608_c0_g2_i5_4	0.225118	7.15104e-21	1.04534e-19	Down	CQB87923.1	Citrate synthase [Chlamydia trachomatis]	A0A0S3QTD0|CISY_THET7	Citrate synthase TST_0783 OS=ABI70S6) GN=TST_0783 PE=1 SV=1	237/433(54.73)	citrate synthase [EC:2.3.3.1]	KOG2617	Citrate synthase	COG0372	citrate synthase	Biological Process: tricarboxylic acid cycle (GO:0006099);|Molecular Function: transferase activity, transferring acyl groups, acyl groups converted into alkyl on transfer (GO:0046912);	PF00285.21	Citrate synthase, C-terminal domain
TRINITY_DN10608_c1_g1_i2_4	0.368055	7.46237e-33	3.30497e-31	Down	PWB43666.1	2-hydroxy-acid oxidase [Rhodocyclales bacterium]	P94535|GLCD_BACSU	Glycolate oxidase subunit GlcD BSU28680 OS=Bacillus subtilis (strain 168) GN=BSU28680 PE=3 SV=1	193/441(43.76)	D-lactate dehydrogenase (cytochrome) [EC:1.1.2.4]	KOG1231	Proteins containing the FAD binding domain	COG0277	FAD linked oxidase domain protein	Molecular Function: glycolate oxidase activity (GO:0008891);|Cellular Component: glycolate oxidase complex (GO:0009339);|Molecular Function: FAD binding (GO:0071949);	PF02913.19,PF01565.23	FAD linked oxidases, C-terminal domain|FAD binding domain
TRINITY_DN1060_c0_g1_i1_1	46.34	0.000116978	0.000259834	Up	RYG56245.1	WD40 repeat domain-containing protein [archaeon]	--	--	--	--	KOG0282	mRNA splicing factor	ENOG410XP87	cell division cycle 40 homolog (S. cerevisiae)	--	--	--
TRINITY_DN1060_c0_g1_i1_2	0.00413499	6.25306e-58	8.75187e-56	Down	--	--	--	--	--	--	--	--	--	--	--	--	--
TRINITY_DN10616_c0_g1_i2_4	2.7113	7.14745e-06	1.92233e-05	Up	--	--	--	--	--	--	--	--	--	--	--	--	--
TRINITY_DN10617_c0_g1_i1_4	0.384882	4.56727e-16	4.13667e-15	Down	SJM89353.1	Endoglucanase [Crenothrix polyspora]	--	--	89/264(33.71)	glucan 1,3-beta-glucosidase [EC:3.2.1.58]	--	--	COG2730	Glycoside hydrolase Family 5	--	PF04082.18,PF00172.18,PF00150.18	Fungal specific transcription factor domain|Fungal Zn(2)-Cys(6) binuclear cluster domain|Cellulase (glycosyl hydrolase family 5)
TRINITY_DN10618_c0_g3_i4_1	0.485327	7.89155e-10	3.65545e-09	Down	--	--	--	--	--	--	--	--	ENOG4110BRX	other AgaK1 protein kinase	--	--	--
TRINITY_DN10621_c0_g1_i15_2	2.26618	1.82739e-25	4.42152e-24	Up	PYO58569.1	ergothioneine biosynthesis protein EgtB [Candidatus Rokubacteria bacterium]	--	--	95/290(32.76)	L-histidine Nalpha-methyltransferase / hercynylcysteine S-oxide synthase [EC:2.1.1.44 1.14.99.51]	--	--	COG1262	Sulphatase-modifying factor protein	--	PF03781.16	Sulfatase-modifying factor enzyme 1
TRINITY_DN10625_c0_g3_i1_4	0.205929	1.81937e-12	1.1468e-11	Down	--	--	--	--	--	--	--	--	--	--	--	--	--
TRINITY_DN10631_c0_g1_i6_1	4.1466	5.14594e-28	1.58978e-26	Up	AAH39762.1	Fam63a protein, partial [synthetic construct]	--	--	--	--	KOG2427	Uncharacterized conserved protein	ENOG41102GM	family with sequence similarity 63, member	--	PF04424.13	MINDY deubiquitinase
TRINITY_DN10632_c0_g1_i2_1	2.04331	1.34352e-09	6.05291e-09	Up	WP_151490208.1	50S ribosomal protein L19e [Klebsiella pneumoniae]	O59437|RL19E_PYRHO	50S ribosomal protein L19e PH1759 OS=100139 / OT-3) GN=PH1759 PE=3 SV=1	64/144(44.44)	large subunit ribosomal protein L19e	KOG1696	60s ribosomal protein L19	COG2147	ribosomal protein L19	Molecular Function: structural constituent of ribosome (GO:0003735);|Cellular Component: ribosome (GO:0005840);|Biological Process: translation (GO:0006412);|Molecular Function: large ribosomal subunit rRNA binding (GO:0070180);	PF01280.20	Ribosomal protein L19e
TRINITY_DN10633_c0_g1_i5_1	2.95847	1.75522e-38	1.0389e-36	Up	WP_058791162.1	aldo/keto reductase [Pseudomonas psychrotolerans]	P46905|YCCK_BACSU	Uncharacterized oxidoreductase YccK BSU02770 OS=Bacillus subtilis (strain 168) GN=BSU02770 PE=3 SV=2	--	--	KOG1575	Voltage-gated shaker-like K+ channel, subunit beta/KCNAB	COG0667	Aldo keto reductase	Cellular Component: cytosol (GO:0005829);|Molecular Function: oxidoreductase activity (GO:0016491);	PF00248.21	Aldo/keto reductase family
TRINITY_DN10634_c0_g2_i1_1	2.53522	0.00827919	0.013534	Up	--	--	--	--	--	--	--	--	--	--	--	--	--
TRINITY_DN10635_c0_g2_i2_4	3.55944	4.6959e-10	2.24286e-09	Up	--	--	--	--	--	--	--	--	COG2820	Uridine phosphorylase	--	--	--
TRINITY_DN10636_c0_g1_i1_2	2.1	5.80168e-05	0.00013566	Up	RYH12841.1	hypothetical protein EON65_37130 [archaeon]	--	--	--	--	KOG1253	tRNA methyltransferase	COG1867	Dimethylates a single guanine residue at position 26 of a number of tRNAs using S-adenosyl-L-methionine as donor of the methyl groups (By similarity)	--	PF02005.16	N2,N2-dimethylguanosine tRNA methyltransferase
TRINITY_DN10640_c0_g1_i1_2	3.87868	1.11526e-81	3.87027e-79	Up	RYG62256.1	hypothetical protein EON64_18065, partial [archaeon]	--	--	--	--	KOG1059	Vesicle coat complex AP-3, delta subunit	ENOG410XQFB	Adaptor-related protein complex 3, delta 1 subunit	--	PF01602.20,PF12717.7,PF13646.6,PF03443.14	Adaptin N terminal region|non-SMC mitotic condensation complex subunit 1|HEAT repeats|Glycosyl hydrolase family 61
TRINITY_DN10641_c0_g2_i1_4	0.463287	4.04373e-10	1.94678e-09	Down	--	--	--	--	--	--	--	--	ENOG410YBI6		--	--	--
TRINITY_DN10643_c1_g2_i1_4	2.10039	1.15712e-08	4.63745e-08	Up	AAX36189.1	prefoldin 2, partial [synthetic construct]	--	--	--	--	KOG4098	Molecular chaperone Prefoldin, subunit 2	ENOG4111S6I	prefoldin subunit 2	--	PF01920.20	Prefoldin subunit
TRINITY_DN10644_c0_g1_i1_3	27.1892	0.010936	0.017479	Up	AKI69829.1	PRKAG2, partial [synthetic construct]	--	--	--	--	KOG1764	5'-AMP-activated protein kinase, gamma subunit	COG0517	Catalyzes the conversion of inosine 5'-phosphate (IMP) to xanthosine 5'-phosphate (XMP), the first committed and rate- limiting step in the de novo synthesis of guanine nucleotides, and therefore plays an important role in the regulation of cell growth (By similarity)	--	--	--
TRINITY_DN10645_c0_g1_i8_1	2.37708	3.41061e-14	2.57837e-13	Up	--	--	--	--	--	--	--	--	--	--	--	--	--
TRINITY_DN10645_c0_g2_i1_4	3.7139	4.15997e-10	1.99895e-09	Up	--	--	--	--	--	--	--	--	--	--	--	--	--
TRINITY_DN10646_c0_g1_i1_2	0.0304094	0.0035103	0.00610759	Down	PUE19148.1	hypothetical protein B9Z43_10915 [Limnohabitans sp. MMS-10A-192]	Q47944|SDH_GLUOY	L-sorbose 1-dehydrogenase . OS=Gluconobacter oxydans (Gluconobacter suboxydans) GN=. PE=3 SV=1	118/361(32.69)	choline dehydrogenase [EC:1.1.99.1]	KOG1238	Glucose dehydrogenase/choline dehydrogenase/mandelonitrile lyase (GMC oxidoreductase family)	COG2303	oxidoreductase	Molecular Function: oxidoreductase activity, acting on CH-OH group of donors (GO:0016614);|Molecular Function: flavin adenine dinucleotide binding (GO:0050660);	PF05199.13,PF00732.19	GMC oxidoreductase|GMC oxidoreductase
TRINITY_DN10647_c0_g1_i1_3	717.951	1.53048e-23	2.99858e-22	Up	WP_139122560.1	30S ribosomal protein S14, partial [Acinetobacter baumannii]	O26125|RS14Z_METTH	30S ribosomal protein S14 type Z MTH_17 OS=10044 / NBRC 100330 / Delta H) (Methanobacterium thermoautotrophicum) GN=MTH_17 PE=3 SV=1	30/46(65.22)	small subunit ribosomal protein S14	KOG3506	40S ribosomal protein S29	COG0199	Binds 16S rRNA, required for the assembly of 30S particles and may also be responsible for determining the conformation of the 16S rRNA at the A site (By similarity)	Molecular Function: structural constituent of ribosome (GO:0003735);|Biological Process: translation (GO:0006412);|Molecular Function: zinc ion binding (GO:0008270);|Cellular Component: small ribosomal subunit (GO:0015935);|Molecular Function: rRNA binding (GO:0019843);	--	--
TRINITY_DN10647_c0_g1_i6_4	2.20651	1.78942e-24	3.91463e-23	Up	RYH12868.1	hypothetical protein EON65_37060, partial [archaeon]	--	--	--	--	KOG1282	Serine carboxypeptidases (lysosomal cathepsin A)	COG2939	carboxy-peptidase	--	PF00450.22	Serine carboxypeptidase
TRINITY_DN10647_c0_g2_i1_4	13.6866	4.5582e-44	3.60853e-42	Up	--	--	--	--	--	--	--	--	COG2939	carboxy-peptidase	--	--	--
TRINITY_DN10651_c0_g1_i1_4	2.22589	3.03328e-13	2.07682e-12	Up	--	--	--	--	--	--	--	--	ENOG410ZP1K		--	--	--
TRINITY_DN10653_c0_g1_i1_1	4.14589	4.25024e-17	4.23403e-16	Up	MBK04146.1	hypothetical protein [Deltaproteobacteria bacterium]	Q9HZE0|DHE2_PSEAE	NAD-specific glutamate dehydrogenase PA3068 OS=14847 / LMG 12228 / 1C / PRS 101 / PAO1) GN=PA3068 PE=1 SV=1	182/622(29.26)	glutamate dehydrogenase [EC:1.4.1.2]	KOG2250	Glutamate/leucine/phenylalanine/valine dehydrogenases	COG2902	Dehydrogenase	Molecular Function: glutamate dehydrogenase (NAD+) activity (GO:0004352);|Biological Process: glutamate catabolic process to 2-oxoglutarate (GO:0019551);	PF00208.21,PF05088.12	Glutamate/Leucine/Phenylalanine/Valine dehydrogenase|Bacterial NAD-glutamate dehydrogenase
TRINITY_DN10653_c0_g6_i1_2	5.43958	0.0183796	0.0282513	Up	--	--	--	--	--	--	--	--	--	--	--	--	--
TRINITY_DN10654_c0_g1_i9_2	0.443973	6.00498e-24	1.23177e-22	Down	MAM46733.1	Nif3-like dinuclear metal center hexameric protein [Planctomycetes bacterium]	Q9CGM3|GCH1L_LACLA	GTP cyclohydrolase 1 type 2 homolog L84937 OS=Lactococcus lactis subsp. lactis (strain IL1403) (Streptococcus lactis) GN=L84937 PE=3 SV=1	--	--	KOG4131	Ngg1-interacting factor 3 protein NIF3L1	COG0327	dinuclear metal center protein, YbgI	Molecular Function: metal ion binding (GO:0046872);	PF01784.18	NIF3 (NGG1p interacting factor 3)
TRINITY_DN10657_c0_g1_i1_3	62.866	2.47686e-06	7.12621e-06	Up	--	--	--	--	--	--	--	--	ENOG4111XE7	Conserved hypothetical, protein	--	--	--
TRINITY_DN10659_c0_g4_i1_4	0.431891	6.69319e-07	2.08508e-06	Down	--	--	--	--	--	--	--	--	--	--	--	--	--
TRINITY_DN10659_c0_g7_i2_4	0.106869	0.000885355	0.00169478	Down	--	--	--	--	--	--	--	--	--	--	--	--	--
TRINITY_DN10660_c0_g1_i7_1	2.47701	0.00047093	0.000943311	Up	--	--	--	--	--	--	--	--	--	--	--	--	--
TRINITY_DN10660_c0_g3_i1_1	2.45714	3.87151e-06	1.0854e-05	Up	--	--	--	--	--	--	--	--	--	--	--	--	--
TRINITY_DN10662_c0_g2_i2_2	0.457681	1.59453e-07	5.4381e-07	Down	--	--	--	--	--	--	--	--	--	--	--	--	--
TRINITY_DN10664_c0_g1_i1_3	21.2125	0.0136991	0.0215112	Up	--	--	--	--	--	--	--	--	ENOG411178U		--	--	--
TRINITY_DN10665_c0_g1_i1_3	2498.4	5.97634e-24	1.22689e-22	Up	WP_127730202.1	EthD family reductase [Methylobacterium sp. TER-1]	--	--	--	--	--	--	ENOG410ZGPP	EthD domain	--	--	--
TRINITY_DN10669_c0_g2_i1_2	0.00185951	4.68926e-25	1.08586e-23	Down	--	--	--	--	--	--	--	--	--	--	--	--	--
TRINITY_DN1066_c0_g1_i1_3	244.362	1.00218e-12	6.50644e-12	Up	PSE33093.1	hypothetical protein C7G84_19330, partial [Acinetobacter baumannii]	--	--	--	--	--	--	ENOG411040D	Conserved hypothetical, protein	--	--	--
TRINITY_DN1066_c1_g1_i1_3	71.2397	1.23653e-07	4.28522e-07	Up	--	--	--	--	--	--	--	--	ENOG411040D	Conserved hypothetical, protein	--	--	--
TRINITY_DN10670_c0_g3_i6_2	0.0480818	3.43556e-18	3.85614e-17	Down	TES86513.1	hypothetical protein E2O03_01245, partial [Nitrospirales bacterium LBB_01]	Q81WH6|PRKC_BACAN	Serine/threonine-protein kinase PrkC BA_4000 OS=Bacillus anthracis GN=BA_4000 PE=1 SV=1	--	--	KOG0583	Serine/threonine protein kinase	COG0515	Serine Threonine protein kinase	Molecular Function: protein serine/threonine kinase activity (GO:0004674);|Molecular Function: ATP binding (GO:0005524);|Cellular Component: plasma membrane (GO:0005886);|Biological Process: protein phosphorylation (GO:0006468);|Biological Process: signal transduction (GO:0007165);|Biological Process: spore germination (GO:0009847);|Cellular Component: integral component of membrane (GO:0016021);…	PF00069.25,PF07714.17	Protein kinase domain|Protein tyrosine kinase
TRINITY_DN10670_c0_g6_i1_2	13.1675	5.73289e-07	1.80546e-06	Up	--	--	--	--	--	--	--	--	--	--	--	--	--
TRINITY_DN10671_c0_g1_i8_4	0.391675	5.08818e-10	2.41927e-09	Down	MAD87987.1	hypothetical protein [Deltaproteobacteria bacterium]	Q9K498|EIZFM_STRCO	Epi-isozizaene 5-monooxygenase/(E)-beta-farnesene synthase SCO5223 OS=Streptomyces coelicolor (strain ATCC BAA-471 / A3(2) / M145) GN=SCO5223 PE=1 SV=1	--	--	KOG0156	Cytochrome P450 CYP2 subfamily	COG2124	Cytochrome p450	Molecular Function: monooxygenase activity (GO:0004497);|Molecular Function: iron ion binding (GO:0005506);|Cellular Component: cytosol (GO:0005829);|Molecular Function: terpene synthase activity (GO:0010333);|Molecular Function: sesquiterpene synthase activity (GO:0010334);|Molecular Function: oxidoreductase activity, acting on paired donors, with incorporation or reduction of molecular oxygen (…	PF00067.22	Cytochrome P450
TRINITY_DN10674_c0_g1_i1_3	29.2505	0.000436275	0.000878132	Up	HEY64224.1	beta-glucosidase [Caldilineae bacterium]	P27034|BGLS_RHIRD	Beta-glucosidase cbg-1 OS=radiobacter) GN=cbg-1 PE=3 SV=1	77/123(62.60)	beta-glucosidase [EC:3.2.1.21]	--	--	COG1472	hydrolase family 3	Cellular Component: cytoplasm (GO:0005737);|Biological Process: carbohydrate metabolic process (GO:0005975);|Molecular Function: beta-glucosidase activity (GO:0008422);|Molecular Function: scopolin beta-glucosidase activity (GO:0102483);	PF01915.22	Glycosyl hydrolase family 3 C-terminal domain
TRINITY_DN10675_c0_g1_i1_3	40.0943	0.000423414	0.00085394	Up	--	--	--	--	--	--	--	--	COG5261	IQ motif containing GTPase activating protein	--	--	--
TRINITY_DN10675_c0_g1_i3_4	0.33985	7.99091e-25	1.80744e-23	Down	EQB72167.1	hypothetical protein AMDU1_APLC00013G0079 [Thermoplasmatales archaeon A-plasma]	Q9I6Q3|PCAK_PSEAE	4-hydroxybenzoate transporter PcaK PA0235 OS=14847 / LMG 12228 / 1C / PRS 101 / PAO1) GN=PA0235 PE=3 SV=1	--	--	KOG0252	Inorganic phosphate transporter	ENOG410ZVN7	phosphate transporter	Cellular Component: plasma membrane (GO:0005886);|Biological Process: chemotaxis (GO:0006935);|Cellular Component: integral component of membrane (GO:0016021);|Molecular Function: transmembrane transporter activity (GO:0022857);	PF00083.24,PF07690.16	Sugar (and other) transporter|Major Facilitator Superfamily
TRINITY_DN10676_c0_g1_i1_1	2.94099	5.44508e-28	1.672e-26	Up	--	--	--	--	--	--	--	--	--	--	--	--	--
TRINITY_DN10676_c0_g1_i1_3	26.2629	0.00164316	0.00300963	Up	HBK07900.1	MFS transporter [Acetobacteraceae bacterium]	Q44470|TUB4_AGRVI	Putative tartrate transporter ttuB OS=Agrobacterium vitis (Rhizobium vitis) GN=ttuB PE=2 SV=1	--	--	KOG2533	Permease of the major facilitator superfamily	COG0477	major facilitator Superfamily	Cellular Component: plasma membrane (GO:0005886);|Cellular Component: integral component of membrane (GO:0016021);|Biological Process: transmembrane transport (GO:0055085);	PF07690.16	Major Facilitator Superfamily
TRINITY_DN10676_c0_g1_i1_4	0.382894	6.53577e-10	3.0582e-09	Down	--	--	--	--	--	--	--	--	ENOG4110CIQ		--	--	--
TRINITY_DN10677_c0_g1_i8_2	0.369305	3.86612e-20	5.24306e-19	Down	MAD87987.1	hypothetical protein [Deltaproteobacteria bacterium]	C9K1X6|COTB3_STRMJ	Cyclooctat-9-en-7-ol 5-monooxygenase cotB3 OS=Streptomyces melanosporofaciens GN=cotB3 PE=1 SV=1	--	--	KOG0156	Cytochrome P450 CYP2 subfamily	COG2124	Cytochrome p450	--	PF00067.22	Cytochrome P450
TRINITY_DN10677_c0_g2_i8_4	0.272928	4.42877e-26	1.14718e-24	Down	--	--	--	--	--	--	--	--	--	--	--	--	--
TRINITY_DN10678_c0_g1_i1_3	131.516	7.38469e-10	3.43449e-09	Up	CQB87042.1	PRELI-like family [Chlamydia trachomatis]	--	--	--	--	KOG3336	Predicted member of the intramitochondrial sorting protein family	ENOG410YBNZ	Slowmo homolog	--	PF04707.14	PRELI-like family
TRINITY_DN10679_c0_g1_i13_4	0.418881	5.19581e-08	1.90018e-07	Down	RYH28342.1	type II toxin-antitoxin system RatA family toxin [archaeon]	Q9ZDZ7|RATA_RICPR	Ribosome association toxin RatA RP166 OS=Rickettsia prowazekii (strain Madrid E) GN=RP166 PE=3 SV=1	--	--	KOG3177	Oligoketide cyclase/lipid transport protein	COG2867	Cyclase dehydrase	--	PF03364.20	Polyketide cyclase / dehydrase and lipid transport
TRINITY_DN10679_c0_g1_i9_1	2.61062	6.02796e-34	2.90316e-32	Up	WP_120787119.1	malate dehydrogenase [Macrococcus caseolyticus]	Q0I491|MDH_HAES1	Malate dehydrogenase HS_1055 OS=Haemophilus somnus (strain 129Pt) (Histophilus somni) GN=HS_1055 PE=3 SV=1	172/327(52.60)	malate dehydrogenase [EC:1.1.1.37]	KOG1494	NAD-dependent malate dehydrogenase	COG0039	Catalyzes the reversible oxidation of malate to oxaloacetate (By similarity)	Biological Process: carbohydrate metabolic process (GO:0005975);|Biological Process: tricarboxylic acid cycle (GO:0006099);|Biological Process: malate metabolic process (GO:0006108);|Molecular Function: L-malate dehydrogenase activity (GO:0030060);	PF00056.23,PF02866.18	lactate/malate dehydrogenase, NAD binding domain|lactate/malate dehydrogenase, alpha/beta C-terminal domain
TRINITY_DN1067_c0_g1_i1_4	42.2193	0.000416058	0.000840509	Up	--	--	--	--	--	--	--	--	ENOG410YJ5D		--	--	--
TRINITY_DN10685_c0_g2_i22_2	0.167566	1.86184e-46	1.61527e-44	Down	MAD83953.1	hypothetical protein [Deltaproteobacteria bacterium]	P25737|LYSP_ECOLI	Lysine-specific permease b2156 OS=Escherichia coli (strain K12) GN=b2156 PE=1 SV=5	--	--	KOG1286	Amino acid transporters	COG0531	amino acid	Cellular Component: plasma membrane (GO:0005886);|Cellular Component: integral component of plasma membrane (GO:0005887);|Molecular Function: amino acid transmembrane transporter activity (GO:0015171);|Molecular Function: identical protein binding (GO:0042802);|Molecular Function: protein heterodimerization activity (GO:0046982);|Biological Process: protein homooligomerization (GO:0051260);	PF00324.21,PF13520.6	Amino acid permease|Amino acid permease
TRINITY_DN10686_c0_g1_i18_1	3.14813	1.504e-52	1.66379e-50	Up	WP_051963156.1	carbohydrate-binding protein [Deinococcus misasensis]	A0QNZ7|MGLL_MYCS2	Monoacylglycerol lipase MSMEG_0220 OS=smegmatis) GN=MSMEG_0220 PE=1 SV=1	145/401(36.16)	glucosylceramidase [EC:3.2.1.45]	KOG1455	Lysophospholipase	COG5520	glucosylceramidase activity	Cellular Component: plasma membrane (GO:0005886);|Biological Process: fatty acid biosynthetic process (GO:0006633);|Biological Process: lipid catabolic process (GO:0016042);|Molecular Function: acylglycerol lipase activity (GO:0047372);	PF02055.16,PF02057.15,PF12146.8,PF00561.20,PF12697.7	Glycosyl hydrolase family 30 TIM-barrel domain|Glycosyl hydrolase family 59|Serine aminopeptidase, S33|alpha/beta hydrolase fold|Alpha/beta hydrolase family
TRINITY_DN10689_c0_g1_i16_4	2.22931	1.30456e-26	3.55743e-25	Up	--	--	--	--	--	--	--	--	--	--	--	--	--
TRINITY_DN1068_c0_g1_i1_2	145.944	5.9315e-08	2.15399e-07	Up	--	--	--	--	--	--	KOG2592	Tumor differentially expressed (TDE) protein	ENOG410XP7K	serine incorporator	--	PF03348.15	Serine incorporator (Serinc)
TRINITY_DN1068_c0_g2_i1_2	167.518	4.29047e-12	2.59714e-11	Up	WP_147505178.1	hypothetical protein, partial [Acinetobacter baumannii]	--	--	--	--	KOG2592	Tumor differentially expressed (TDE) protein	ENOG410XP7K	serine incorporator	--	PF03348.15	Serine incorporator (Serinc)
TRINITY_DN10690_c0_g1_i1_3	51.4756	2.90999e-06	8.29792e-06	Up	MBT90335.1	hypothetical protein [Deltaproteobacteria bacterium]	P57290|AKH_BUCAI	Homoserine dehydrogenase BU194 OS=pisum symbiotic bacterium) GN=BU194 PE=3 SV=1	31/70(44.29)	bifunctional aspartokinase / homoserine dehydrogenase 1 [EC:2.7.2.4 1.1.1.3]	KOG0456	Aspartate kinase	COG0527	Aspartokinase	Molecular Function: aspartate kinase activity (GO:0004072);|Molecular Function: homoserine dehydrogenase activity (GO:0004412);|Molecular Function: ATP binding (GO:0005524);|Biological Process: threonine biosynthetic process (GO:0009088);|Biological Process: lysine biosynthetic process via diaminopimelate (GO:0009089);|Molecular Function: NADP binding (GO:0050661);	--	--
TRINITY_DN10690_c0_g1_i3_4	0.180133	2.13022e-36	1.16807e-34	Down	--	--	--	--	--	--	--	--	--	--	--	--	--
TRINITY_DN10692_c0_g1_i14_2	0.310967	1.06039e-09	4.83145e-09	Down	MAD87987.1	hypothetical protein [Deltaproteobacteria bacterium]	P9WPN2|CP132_MYCTO	Putative cytochrome P450 132 MT1439 OS=Mycobacterium tuberculosis (strain CDC 1551 / Oshkosh) GN=MT1439 PE=3 SV=1	--	--	KOG0156	Cytochrome P450 CYP2 subfamily	COG2124	Cytochrome p450	Molecular Function: monooxygenase activity (GO:0004497);|Molecular Function: iron ion binding (GO:0005506);|Molecular Function: oxidoreductase activity, acting on paired donors, with incorporation or reduction of molecular oxygen (GO:0016705);|Molecular Function: heme binding (GO:0020037);	PF00067.22	Cytochrome P450
TRINITY_DN10693_c0_g1_i1_1	2.57546	0.0222471	0.0337012	Up	--	--	--	--	--	--	--	--	--	--	--	--	--
TRINITY_DN10694_c1_g1_i3_2	0.0727875	1.63506e-05	4.16376e-05	Down	--	--	--	--	--	--	--	--	--	--	--	--	--
TRINITY_DN1069_c0_g1_i1_2	0.127732	0.000440035	0.000885277	Down	--	--	--	--	--	--	--	--	--	--	--	--	--
TRINITY_DN10701_c0_g3_i2_1	10.9037	1.06875e-126	1.35373e-123	Up	WP_091497783.1	dihydroxy-acid dehydratase [Flavobacterium phragmitis]	Q2JTX6|ILVD_SYNJA	Dihydroxy-acid dehydratase CYA_1697 OS=A-Prime) GN=CYA_1697 PE=3 SV=1	87/200(43.50)	dihydroxy-acid dehydratase [EC:4.2.1.9]	KOG2448	Dihydroxy-acid dehydratase	COG0129	Dihydroxy-acid dehydratase	Molecular Function: dihydroxy-acid dehydratase activity (GO:0004160);|Biological Process: isoleucine biosynthetic process (GO:0009097);|Biological Process: valine biosynthetic process (GO:0009099);|Molecular Function: metal ion binding (GO:0046872);|Molecular Function: 4 iron, 4 sulfur cluster binding (GO:0051539);	PF00920.21	Dehydratase family
TRINITY_DN10702_c1_g2_i2_4	3.55881	5.48847e-24	1.1304e-22	Up	WP_120251501.1	thiamine pyrophosphate-requiring protein [Sphingobium sp. YG1]	--	--	104/226(46.02)	acetolactate synthase I/II/III large subunit [EC:2.2.1.6]	--	--	COG0028	acetolactate synthase	--	PF02776.18	Thiamine pyrophosphate enzyme, N-terminal TPP binding domain
TRINITY_DN10703_c0_g1_i1_2	0.142107	3.15228e-06	8.94351e-06	Down	--	--	--	--	--	--	--	--	--	--	--	--	--
TRINITY_DN10704_c0_g2_i15_1	2.81362	8.88014e-17	8.56993e-16	Up	--	--	--	--	--	--	--	--	--	--	--	--	--
TRINITY_DN10707_c0_g1_i6_2	0.429076	2.38778e-17	2.44699e-16	Down	MAD83852.1	hypothetical protein [Deltaproteobacteria bacterium]	--	--	--	--	--	--	ENOG41125SU	RhoGAP	--	PF00620.27,PF12051.8	RhoGAP domain|Protein of unknown function (DUF3533)
TRINITY_DN10708_c0_g1_i1_3	143.504	1.14107e-11	6.58617e-11	Up	--	--	--	--	--	--	--	--	ENOG410Y7Q2		--	--	--
TRINITY_DN10710_c0_g1_i1_3	77.1023	9.1895e-08	3.24502e-07	Up	--	--	--	--	--	--	--	--	COG0387	Calcium Proton	--	--	--
TRINITY_DN10711_c0_g3_i5_4	4.16928	5.38468e-31	2.11817e-29	Up	MAD82837.1	hypothetical protein [Deltaproteobacteria bacterium]	--	--	--	--	--	--	ENOG410ZIQC	FunK1 protein kinase	--	PF17667.1	Fungal protein kinase
TRINITY_DN10712_c2_g7_i1_2	0.398119	0.00146292	0.00270473	Down	--	--	--	--	--	--	--	--	--	--	--	--	--
TRINITY_DN10714_c0_g1_i1_3	113.921	8.81877e-11	4.60778e-10	Up	--	--	--	--	--	--	--	--	--	--	--	--	--
TRINITY_DN10714_c0_g4_i1_1	3.27895	0.0121068	0.0192049	Up	WP_103056936.1	hypothetical protein [Actinoalloteichus cyanogriseus]	P30270|AMY_STRGR	Alpha-amylase amy OS=Streptomyces griseus GN=amy PE=3 SV=1	48/106(45.28)	alpha-amylase [EC:3.2.1.1]	KOG2212	Alpha-amylase	COG0366	alpha amylase, catalytic	Molecular Function: alpha-amylase activity (GO:0004556);|Biological Process: carbohydrate metabolic process (GO:0005975);|Molecular Function: metal ion binding (GO:0046872);|Molecular Function: alpha-amylase activity (releasing maltohexaose) (GO:0103025);|Molecular Function: starch binding (GO:2001070);	--	--
TRINITY_DN10719_c0_g1_i1_3	0.0348891	6.31738e-06	1.71421e-05	Down	--	--	--	--	--	--	--	--	--	--	--	--	--
TRINITY_DN10719_c0_g2_i1_4	2.63447	6.43386e-17	6.27847e-16	Up	--	--	--	--	--	--	--	--	--	--	--	--	--
TRINITY_DN10719_c0_g4_i1_4	0.323738	5.65038e-14	4.20261e-13	Down	--	--	--	--	--	--	--	--	--	--	--	--	--
TRINITY_DN1071_c0_g1_i1_1	45.8898	6.27672e-05	0.000145949	Up	PIN73984.1	proline--tRNA ligase [Candidatus Woesearchaeota archaeon CG10_big_fil_rev_8_21_14_0_10_45_16]	Q63GI2|SYP2_BACCZ	Proline--tRNA ligase 2 BCE33L0370 OS=Bacillus cereus (strain ZK / E33L) GN=BCE33L0370 PE=3 SV=2	65/166(39.16)	prolyl-tRNA synthetase [EC:6.1.1.15]	KOG4163	Prolyl-tRNA synthetase	COG0442	Catalyzes the attachment of proline to tRNA(Pro) in a two-step reaction proline is first activated by ATP to form Pro- AMP and then transferred to the acceptor end of tRNA(Pro). As ProRS can inadvertently accommodate and process non-cognate amino acids such as alanine and cysteine, to avoid such errors it has two additional distinct editing activities against alanine. One activity is designated a…	Molecular Function: proline-tRNA ligase activity (GO:0004827);|Molecular Function: ATP binding (GO:0005524);|Cellular Component: cytoplasm (GO:0005737);|Biological Process: prolyl-tRNA aminoacylation (GO:0006433);	PF09180.11,PF03129.20	Prolyl-tRNA synthetase, C-terminal|Anticodon binding domain
TRINITY_DN1071_c0_g1_i1_4	45.3508	0.000231521	0.000489167	Up	--	--	--	--	--	--	--	--	ENOG4111Q9Z	Histones H3 and H4 chaperone involved in the nucleosome formation and heterochromatin silencing. Required for the deposition of H3K56ac-carrying H3-H4 complex onto newly-replicated DNA. Plays a role in the transcriptional regulation of the cell- cycle dependent histone genes by creating a repressive structure at the core histone gene promoter (By similarity)	--	--	--
TRINITY_DN10728_c0_g3_i1_4	2.57545	6.80748e-05	0.000157376	Up	RYH12841.1	hypothetical protein EON65_37130 [archaeon]	--	--	--	--	KOG1253	tRNA methyltransferase	COG1867	Dimethylates a single guanine residue at position 26 of a number of tRNAs using S-adenosyl-L-methionine as donor of the methyl groups (By similarity)	--	PF02005.16	N2,N2-dimethylguanosine tRNA methyltransferase
TRINITY_DN10729_c0_g1_i1_3	87.8788	9.22905e-08	3.25762e-07	Up	--	--	--	--	--	--	--	--	COG4886	leucine Rich Repeat	--	--	--
TRINITY_DN1072_c0_g1_i1_2	51.5568	3.49527e-05	8.46435e-05	Up	OIP77821.1	calcium/proton exchanger [Oscillatoriales cyanobacterium CG2_30_44_21]	P74072|CAX_SYNY3	Ca(2+)/H(+) antiporter slr1336 OS=Synechocystis sp. (strain PCC 6803 / Kazusa) GN=slr1336 PE=1 SV=1	--	--	KOG1397	Ca2+/H+ antiporter VCX1 and related proteins	COG0387	Calcium Proton	Cellular Component: integral component of plasma membrane (GO:0005887);|Biological Process: cellular calcium ion homeostasis (GO:0006874);|Molecular Function: calcium:proton antiporter activity (GO:0015369);|Biological Process: calcium ion transmembrane transport (GO:0070588);	PF01699.24	Sodium/calcium exchanger protein
TRINITY_DN10733_c0_g1_i1_2	2.42369	5.61123e-18	6.11921e-17	Up	WP_110944193.1	choline/carnitine O-acyltransferase [Streptomyces niger]	P75448|Y114_MYCPN	Putative acetyltransferase MPN_114 C09_orf600 OS=Mycoplasma pneumoniae (strain ATCC 29342 / M129) GN=C09_orf600 PE=3 SV=1	189/604(31.29)	carnitine O-acetyltransferase [EC:2.3.1.7]	KOG3717	Carnitine O-acyltransferase CRAT	ENOG410XNZ9	carnitine	Molecular Function: transferase activity, transferring acyl groups (GO:0016746);	PF00755.20	Choline/Carnitine o-acyltransferase
TRINITY_DN10733_c0_g1_i1_3	14.4591	0.0327304	0.0482013	Up	--	--	--	--	--	--	--	--	--	--	--	--	--
TRINITY_DN10734_c0_g1_i9_1	2.70244	4.21106e-07	1.3531e-06	Up	BAJ11926.1	chitinase [synthetic construct]	P27050|CHID_BACCI	Chitinase D chiD OS=Bacillus circulans GN=chiD PE=1 SV=4	72/290(24.83)	chitinase [EC:3.2.1.14]	KOG4701	Chitinase	ENOG4111GPA	chitinase	Biological Process: polysaccharide catabolic process (GO:0000272);|Molecular Function: chitinase activity (GO:0004568);|Cellular Component: extracellular region (GO:0005576);|Biological Process: chitin catabolic process (GO:0006032);|Molecular Function: chitin binding (GO:0008061);|Molecular Function: carbohydrate binding (GO:0030246);	PF00704.28	Glycosyl hydrolases family 18
TRINITY_DN10735_c0_g4_i1_4	0.091019	3.43505e-17	3.46143e-16	Down	--	--	--	--	--	--	--	--	COG1472	hydrolase family 3	--	--	--
TRINITY_DN10736_c0_g1_i10_1	0.218568	6.39524e-15	5.21942e-14	Down	WP_069616517.1	MULTISPECIES: MFS transporter [Burkholderia]	P76470|RHMT_ECOLI	Inner membrane transport protein RhmT b2246 OS=Escherichia coli (strain K12) GN=b2246 PE=1 SV=2	--	--	KOG2533	Permease of the major facilitator superfamily	COG0477	major facilitator Superfamily	Cellular Component: plasma membrane (GO:0005886);|Cellular Component: integral component of membrane (GO:0016021);|Biological Process: transmembrane transport (GO:0055085);	PF07690.16	Major Facilitator Superfamily
TRINITY_DN10737_c1_g1_i21_2	0.327066	4.07062e-10	1.95824e-09	Down	--	--	--	--	--	--	--	--	ENOG4110CQP		--	--	--
TRINITY_DN1073_c0_g1_i1_4	88.3718	4.85155e-07	1.54616e-06	Up	--	--	--	--	--	--	KOG0276	Vesicle coat complex COPI, beta' subunit	ENOG410XNNY	coatomer protein complex, subunit beta 2 (beta prime)	--	--	--
TRINITY_DN10740_c0_g1_i1_3	54.2973	9.03113e-05	0.000204583	Up	--	--	--	--	--	--	KOG0642	Cell-cycle nuclear protein, contains WD-40 repeats	ENOG410XR31	Striatin, calmodulin binding protein	--	PF00400.32	WD domain, G-beta repeat
TRINITY_DN10740_c0_g1_i9_1	0.470446	5.33238e-06	1.46513e-05	Down	WP_157928277.1	sodium:solute symporter family protein [Candidatus Nitrosotalea okcheonensis]	--	--	--	--	KOG2348	Urea transporter	COG0591	symporter	--	PF00474.17	Sodium:solute symporter family
TRINITY_DN10741_c0_g2_i6_4	0.366834	0.000116513	0.000258892	Down	WP_055956836.1	MFS transporter [Curtobacterium sp. Leaf261]	Q44470|TUB4_AGRVI	Putative tartrate transporter ttuB OS=Agrobacterium vitis (Rhizobium vitis) GN=ttuB PE=2 SV=1	--	--	KOG2533	Permease of the major facilitator superfamily	COG0477	major facilitator Superfamily	Cellular Component: plasma membrane (GO:0005886);|Cellular Component: integral component of membrane (GO:0016021);|Biological Process: transmembrane transport (GO:0055085);	--	--
TRINITY_DN10741_c0_g3_i4_4	4.49349	2.64889e-53	3.12114e-51	Up	WP_112695798.1	intradiol ring-cleavage dioxygenase [Rhizobiales bacterium]	Q5PXQ6|CHQB_NOCSI	Hydroxyquinol 1,2-dioxygenase chqB OS=Nocardioides simplex (Arthrobacter simplex) GN=chqB PE=1 SV=1	--	--	--	--	COG3485	protocatechuate 3,4-dioxygenase	Molecular Function: ferric iron binding (GO:0008199);|Biological Process: catechol-containing compound metabolic process (GO:0009712);|Molecular Function: catechol 1,2-dioxygenase activity (GO:0018576);|Molecular Function: hydroxyquinol 1,2-dioxygenase activity (GO:0018581);|Biological Process: beta-ketoadipate pathway (GO:0042952);	PF00775.21,PF04444.14	Dioxygenase|Catechol dioxygenase N terminus
TRINITY_DN10743_c0_g1_i3_1	4.73534	1.38221e-38	8.23892e-37	Up	WP_138773131.1	aldo/keto reductase [Alcanivorax gelatiniphagus]	P46905|YCCK_BACSU	Uncharacterized oxidoreductase YccK BSU02770 OS=Bacillus subtilis (strain 168) GN=BSU02770 PE=3 SV=2	--	--	KOG1575	Voltage-gated shaker-like K+ channel, subunit beta/KCNAB	COG0667	Aldo keto reductase	Cellular Component: cytosol (GO:0005829);|Molecular Function: oxidoreductase activity (GO:0016491);	PF00248.21	Aldo/keto reductase family
TRINITY_DN10744_c0_g2_i3_2	0.308369	2.16743e-27	6.42192e-26	Down	--	--	--	--	--	--	KOG3790	Uncharacterized conserved protein	ENOG410YQ45	tRNA methyltransferase 44 homolog (S. cerevisiae)	--	PF07757.13	Predicted AdoMet-dependent methyltransferase
TRINITY_DN10746_c0_g2_i1_4	2.74954	7.89135e-05	0.000180491	Up	--	--	--	--	--	--	KOG1289	Amino acid transporters	COG0531	amino acid	--	PF13520.6	Amino acid permease
TRINITY_DN10746_c1_g4_i2_4	0.495069	1.64264e-08	6.45562e-08	Down	WP_074995790.1	DUF5127 domain-containing protein [Streptomyces misionensis]	--	--	--	--	--	--	ENOG410XPKX	Glutaminase	--	PF17168.4,PF16335.5,PF08760.11	Domain of unknown function (DUF5127)|Domain of unknown function (DUF4965)|Domain of unknown function (DUF1793)
TRINITY_DN10747_c0_g1_i11_2	2.74276	7.84811e-51	8.18173e-49	Up	AAF27911.1	mutanase [Cloning vector pMT1802]	--	--	--	--	--	--	ENOG4111EEE	glycoside hydrolase family 71 protein	--	PF03659.14	Glycosyl hydrolase family 71
TRINITY_DN10748_c0_g1_i1_3	69.5217	1.42209e-05	3.65818e-05	Up	--	--	--	--	--	--	--	--	ENOG410XNNC	ATPase, Ca transporting, plasma membrane	--	--	--
TRINITY_DN10748_c0_g3_i6_4	30.7644	6.92349e-79	2.13894e-76	Up	--	--	--	--	--	--	--	--	--	--	--	--	--
TRINITY_DN1074_c0_g1_i1_1	253.438	3.73553e-14	2.81392e-13	Up	AIC54189.1	AP2M1, partial [synthetic construct]	--	--	--	--	KOG0938	Adaptor complexes medium subunit family	ENOG410XPFS	Adaptor-related protein complex	--	PF00928.21	Adaptor complexes medium subunit family
TRINITY_DN1074_c0_g1_i1_2	49.0091	0.000126936	0.000280305	Up	RME20200.1	aconitate hydratase [Deltaproteobacteria bacterium]	Q6NH63|ACNA_CORDI	Aconitate hydratase A DIP1283 OS=gravis) GN=DIP1283 PE=3 SV=1	90/156(57.69)	aconitate hydratase [EC:4.2.1.3]	KOG0453	Aconitase/homoaconitase (aconitase superfamily)	COG1048	aconitate hydratase	Molecular Function: mRNA binding (GO:0003729);|Molecular Function: mRNA 3'-UTR binding (GO:0003730);|Molecular Function: aconitate hydratase activity (GO:0003994);|Biological Process: tricarboxylic acid cycle (GO:0006099);|Biological Process: propionate metabolic process, methylcitrate cycle (GO:0019679);|Molecular Function: metal ion binding (GO:0046872);|Molecular Function: 2-methylisocitrate d…	PF00694.19	Aconitase C-terminal domain
TRINITY_DN10750_c0_g1_i1_3	29.2973	0.00305501	0.00536852	Up	--	--	--	--	--	--	--	--	ENOG410Y2CG	WD-40 repeat family protein	--	--	--
TRINITY_DN10751_c0_g3_i1_4	6.29989	0.00329991	0.00576596	Up	--	--	--	--	--	--	--	--	--	--	--	--	--
TRINITY_DN10752_c0_g3_i3_4	2.75311	1.75735e-16	1.65498e-15	Up	QCL08045.1	multidrug resistance protein TruMDR1 [synthetic construct]	O65934|ABC1_MYCTU	ABC transporter ATP-binding/permease protein Rv1747 Rv1747 OS=Mycobacterium tuberculosis (strain ATCC 25618 / H37Rv) GN=Rv1747 PE=1 SV=1	--	--	KOG0065	Pleiotropic drug resistance proteins (PDR1-15), ABC superfamily	COG1131	(ABC) transporter	Molecular Function: ATP binding (GO:0005524);|Cellular Component: cell wall (GO:0005618);|Cellular Component: cytosol (GO:0005829);|Cellular Component: plasma membrane (GO:0005886);|Cellular Component: integral component of membrane (GO:0016021);|Molecular Function: ATPase activity, coupled to transmembrane movement of substances (GO:0042626);|Biological Process: transmembrane transport (GO:00550…	PF01061.24,PF00005.27,PF06422.12,PF14510.6,PF00328.22	ABC-2 type transporter|ABC transporter|CDR ABC transporter|ABC-transporter N-terminal|Histidine phosphatase superfamily (branch 2)
TRINITY_DN10754_c0_g1_i1_3	33.2179	0.00592591	0.00992208	Up	--	--	--	--	--	--	KOG1195	Arginyl-tRNA synthetase	COG0018	arginyL-tRNA synthetase	--	--	--
TRINITY_DN10755_c0_g1_i3_2	0.355967	0.000749558	0.00145217	Down	--	--	--	--	--	--	--	--	--	--	--	--	--
TRINITY_DN10755_c1_g4_i1_2	2.59494	0.0207519	0.0316082	Up	--	--	--	--	--	--	--	--	--	--	--	--	--
TRINITY_DN10756_c1_g1_i10_2	0.300182	5.06488e-08	1.85498e-07	Down	--	--	--	--	--	--	--	--	--	--	--	--	--
TRINITY_DN10756_c1_g2_i1_2	2.86494	0.0133202	0.0209552	Up	--	--	--	--	--	--	--	--	--	--	--	--	--
TRINITY_DN1075_c0_g1_i1_4	987.206	3.95495e-25	9.25978e-24	Up	--	--	--	--	--	--	--	--	ENOG4111QAF	NADH-ubiquinone oxidoreductase 21.3 kDa subunit	--	--	--
TRINITY_DN10760_c0_g2_i1_2	10.1591	2.38913e-09	1.04387e-08	Up	--	--	--	--	--	--	--	--	--	--	--	--	--
TRINITY_DN10761_c0_g2_i1_2	2.33432	0.000527939	0.00104896	Up	--	--	--	--	--	--	--	--	--	--	--	--	--
TRINITY_DN10767_c0_g1_i4_1	28.9031	2.67985e-98	1.30555e-95	Up	HFX64870.1	NAD(P)-dependent alcohol dehydrogenase [Chloroflexi bacterium]	Q06004|DHSO_BACSU	Sorbitol dehydrogenase BSU06150 OS=Bacillus subtilis (strain 168) GN=BSU06150 PE=1 SV=3	135/352(38.35)	L-iditol 2-dehydrogenase [EC:1.1.1.14]	KOG0024	Sorbitol dehydrogenase	COG1063	Dehydrogenase	Molecular Function: L-iditol 2-dehydrogenase activity (GO:0003939);|Molecular Function: zinc ion binding (GO:0008270);	PF08240.12,PF00107.26,PF16912.5	Alcohol dehydrogenase GroES-like domain|Zinc-binding dehydrogenase|Glucose dehydrogenase C-terminus
TRINITY_DN10768_c0_g2_i16_2	3.41007	5.0012e-26	1.28494e-24	Up	--	--	--	--	--	--	--	--	ENOG410YWY0	Conserved hypothetical, protein	--	PF17667.1	Fungal protein kinase
TRINITY_DN10769_c0_g1_i13_2	0.407999	1.74816e-09	7.76677e-09	Down	--	--	--	--	--	--	--	--	ENOG410ZHI9		--	--	--
TRINITY_DN10769_c0_g2_i3_2	0.12945	3.00092e-07	9.84363e-07	Down	--	--	--	--	--	--	--	--	--	--	--	--	--
TRINITY_DN10777_c0_g1_i9_1	2.20703	1.40222e-12	8.9794e-12	Up	--	--	--	--	--	--	--	--	--	--	--	--	--
TRINITY_DN10778_c0_g1_i8_2	0.108722	0.00796827	0.0130611	Down	--	--	--	--	--	--	--	--	--	--	--	--	--
TRINITY_DN10779_c0_g1_i2_1	5.9718	4.14346e-48	3.84492e-46	Up	--	--	--	--	--	--	--	--	--	--	--	--	--
TRINITY_DN10779_c0_g2_i1_2	0.029482	1.11422e-40	7.44761e-39	Down	--	--	--	--	--	--	--	--	--	--	--	--	--
TRINITY_DN10779_c0_g2_i4_4	0.284292	4.78053e-08	1.75923e-07	Down	WP_091529976.1	M20/M25/M40 family metallo-hydrolase [Fontimonas thermophila]	A1B5Y2|DAPE_PARDP	Succinyl-diaminopimelate desuccinylase Pden_2842 OS=Paracoccus denitrificans (strain Pd 1222) GN=Pden_2842 PE=3 SV=1	--	--	KOG2275	Aminoacylase ACY1 and related metalloexopeptidases	COG0624	succinyl-diaminopimelate desuccinylase activity	Molecular Function: metallopeptidase activity (GO:0008237);|Molecular Function: zinc ion binding (GO:0008270);|Molecular Function: succinyl-diaminopimelate desuccinylase activity (GO:0009014);|Biological Process: lysine biosynthetic process via diaminopimelate (GO:0009089);|Biological Process: diaminopimelate biosynthetic process (GO:0019877);|Molecular Function: cobalt ion binding (GO:0050897);	PF07687.14,PF01546.28	Peptidase dimerisation domain|Peptidase family M20/M25/M40
TRINITY_DN10779_c0_g2_i5_1	3.24468	5.2847e-19	6.35694e-18	Up	--	--	--	--	--	--	--	--	ENOG410Y35M	Domain of unknown function (DUF3425)	--	PF11905.8	Domain of unknown function (DUF3425)
TRINITY_DN10779_c1_g1_i6_2	0.242257	1.92161e-42	1.39885e-40	Down	MBV35350.1	hypothetical protein [Rickettsiales bacterium]	O34307|YVMA_BACSU	Uncharacterized MFS-type transporter YvmA BSU35090 OS=Bacillus subtilis (strain 168) GN=BSU35090 PE=3 SV=1	--	--	KOG0255	Synaptic vesicle transporter SVOP and related transporters (major facilitator superfamily)	ENOG410ZVQ1	Sugar (and other) transporter	Cellular Component: integral component of plasma membrane (GO:0005887);|Biological Process: drug transmembrane transport (GO:0006855);|Molecular Function: drug transmembrane transporter activity (GO:0015238);	PF07690.16,PF00083.24,PF06609.13,PF12832.7	Major Facilitator Superfamily|Sugar (and other) transporter|Fungal trichothecene efflux pump (TRI12)|MFS_1 like family
TRINITY_DN10779_c1_g2_i1_2	0.231025	2.8389e-06	8.11074e-06	Down	--	--	--	--	--	--	--	--	--	--	--	--	--
TRINITY_DN10780_c0_g1_i1_3	322.278	1.67776e-15	1.44354e-14	Up	PZQ75556.1	phospholipase, partial [Cutibacterium acnes]	--	--	--	--	--	--	ENOG41121DW	Secretory Phospholipase A2	--	PF09056.11	Prokaryotic phospholipase A2
TRINITY_DN10782_c0_g1_i1_4	0.310336	9.54488e-06	2.51535e-05	Down	--	--	--	--	--	--	--	--	ENOG4110CRU		--	--	--
TRINITY_DN10783_c0_g1_i1_3	93.6771	9.33225e-07	2.84905e-06	Up	ACS91350.1	KatG2 precursor [synthetic construct]	A5FD11|KATG_FLAJ1	Catalase-peroxidase Fjoh_3897 OS=14942 / NCIMB 11054 / UW101) (Cytophaga johnsonae) GN=Fjoh_3897 PE=3 SV=1	--	--	--	--	COG0376	Bifunctional enzyme with both catalase and broad- spectrum peroxidase activity (By similarity)	Molecular Function: catalase activity (GO:0004096);|Biological Process: response to oxidative stress (GO:0006979);|Molecular Function: heme binding (GO:0020037);|Biological Process: hydrogen peroxide catabolic process (GO:0042744);|Molecular Function: metal ion binding (GO:0046872);	--	--
TRINITY_DN10783_c0_g1_i1_4	0.44532	1.61472e-18	1.87126e-17	Down	WP_146205119.1	protein disulfide-isomerase, partial [Kangiella spongicola]	P52233|THIO_ACIFR	Thioredoxin trxA OS=Acidithiobacillus ferrooxidans (Thiobacillus ferrooxidans) GN=trxA PE=3 SV=1	37/111(33.33)	thioredoxin 1	KOG0190	Protein disulfide isomerase (prolyl 4-hydroxylase beta subunit)	COG0526	Thioredoxin	Cellular Component: cell (GO:0005623);|Biological Process: glycerol ether metabolic process (GO:0006662);|Molecular Function: protein disulfide oxidoreductase activity (GO:0015035);|Biological Process: cell redox homeostasis (GO:0045454);	PF00085.20	Thioredoxin
TRINITY_DN10783_c1_g1_i2_2	0.498008	2.85578e-06	8.15619e-06	Down	CUA69306.1	Protein translocase subunit SecA [Shewanella loihica PV-4] [Rhizoctonia solani]	--	--	--	--	--	--	ENOG410XP3K	Positively regulates the activity of the minus-end directed microtubule motor protein dynein. May enhance dynein- mediated microtubule sliding by targeting dynein to the microtubule plus end. Required for	--	--	--
TRINITY_DN10785_c0_g1_i1_4	3.02142	3.0016e-42	2.16637e-40	Up	MAD86883.1	hypothetical protein [Deltaproteobacteria bacterium]	--	--	--	--	KOG0032	Ca2+/calmodulin-dependent protein kinase, EF-Hand protein superfamily	ENOG410XRMJ	calcium-dependent protein kinase	--	PF00069.25,PF07714.17	Protein kinase domain|Protein tyrosine kinase
TRINITY_DN10786_c0_g1_i6_4	2.12291	4.47879e-07	1.43332e-06	Up	WP_050061813.1	glycoside hydrolase family 92 protein [Silvibacterium bohemicum]	O86365|Y584_MYCTU	Uncharacterized glycosidase Rv0584 Rv0584 OS=Mycobacterium tuberculosis (strain ATCC 25618 / H37Rv) GN=Rv0584 PE=3 SV=1	--	--	--	--	COG3537	Alpha-1,2-mannosidase	Molecular Function: peptide-N4-(N-acetyl-beta-glucosaminyl)asparagine amidase activity (GO:0000224);|Cellular Component: nucleus (GO:0005634);|Cellular Component: cytosol (GO:0005829);|Biological Process: protein quality control for misfolded or incompletely synthesized proteins (GO:0006515);|Biological Process: glycoprotein catabolic process (GO:0006516);|Biological Process: protein deglycosylat…	PF07971.12,PF17678.1,PF01731.20	Glycosyl hydrolase family 92|Glycosyl hydrolase family 92 N-terminal domain|Arylesterase
TRINITY_DN10786_c0_g2_i1_1	2.94514	0.000190239	0.000408071	Up	--	--	--	--	--	--	--	--	--	--	--	--	--
TRINITY_DN10788_c0_g2_i5_4	2.28199	3.69179e-12	2.24602e-11	Up	MBV33929.1	hypothetical protein [Rickettsiales bacterium]	--	--	--	--	KOG3770	Acid sphingomyelinase and PHM5 phosphate metabolism protein	ENOG410YYPB	Sphingomyelin phosphodiesterase	--	PF00149.28	Calcineurin-like phosphoesterase
TRINITY_DN10792_c0_g3_i2_2	2.38641	8.52306e-08	3.02402e-07	Up	--	--	--	--	--	--	--	--	--	--	--	--	--
TRINITY_DN10795_c1_g2_i1_2	74.5529	3.09695e-06	8.79639e-06	Up	CAJ30045.1	conserved hypothetical protein [Magnetospirillum gryphiswaldense MSR-1]	--	--	--	--	--	--	ENOG41129MV		--	--	--
TRINITY_DN10795_c1_g5_i1_2	397.584	0.0040479	0.00696782	Up	CAJ30045.1	conserved hypothetical protein [Magnetospirillum gryphiswaldense MSR-1]	--	--	--	--	--	--	ENOG410XUN0		--	--	--
TRINITY_DN10795_c1_g7_i1_2	212.599	0.0100818	0.0162346	Up	CAJ30045.1	conserved hypothetical protein [Magnetospirillum gryphiswaldense MSR-1]	--	--	--	--	--	--	--	--	--	--	--
TRINITY_DN10797_c0_g1_i19_4	0.384379	3.19476e-15	2.68523e-14	Down	MAD87987.1	hypothetical protein [Deltaproteobacteria bacterium]	C9K1X6|COTB3_STRMJ	Cyclooctat-9-en-7-ol 5-monooxygenase cotB3 OS=Streptomyces melanosporofaciens GN=cotB3 PE=1 SV=1	--	--	KOG0156	Cytochrome P450 CYP2 subfamily	COG2124	Cytochrome p450	--	PF00067.22	Cytochrome P450
TRINITY_DN10797_c0_g1_i1_3	67.8899	1.54404e-07	5.27516e-07	Up	MAD83896.1	hypothetical protein [Deltaproteobacteria bacterium]	--	--	--	--	--	--	COG0277	FAD linked oxidase domain protein	--	PF01565.23	FAD binding domain
TRINITY_DN10798_c0_g1_i1_3	2.06929	2.60707e-10	1.28542e-09	Up	--	--	--	--	--	--	--	--	ENOG4110CCT	BTB/POZ domain	--	--	--
TRINITY_DN10798_c1_g3_i1_2	322.562	0.00554157	0.00931365	Up	COW38678.1	Uncharacterised protein [Mycobacterium tuberculosis]	--	--	--	--	--	--	ENOG4112ASD		--	--	--
TRINITY_DN10798_c1_g4_i1_2	2.94609e+06	8.66092e-13	5.65628e-12	Up	ADI18657.1	hypothetical protein [uncultured Acidobacteria bacterium HF4000_26D02]	--	--	--	--	--	--	ENOG411288N		--	--	--
TRINITY_DN10798_c1_g6_i1_2	5.2889e+06	1.05524e-13	7.64659e-13	Up	TDG61720.1	hypothetical protein C5L18_000879 [Lactobacillus amylolyticus]	--	--	--	--	--	--	ENOG410XYMV		--	--	--
TRINITY_DN10798_c1_g7_i1_2	177.361	0.00930742	0.0150729	Up	KWW26465.1	hypothetical protein AUK64_2547 [bacterium P201]	--	--	--	--	--	--	ENOG41129MV		--	--	--
TRINITY_DN10798_c1_g8_i1_2	25.6699	0.00882346	0.0143515	Up	EIJ67033.1	hypothetical protein BD31_I1797 [Candidatus Nitrosopumilus salaria BD31]	--	--	--	--	--	--	ENOG4111PC4	Pfam:Cw-hydrolase	--	--	--
TRINITY_DN10802_c0_g1_i4_2	0.337428	6.98203e-06	1.88066e-05	Down	--	--	--	--	--	--	--	--	--	--	--	--	--
TRINITY_DN10802_c0_g2_i8_2	0.481969	6.8605e-07	2.13431e-06	Down	--	--	--	--	--	--	--	--	--	--	--	--	--
TRINITY_DN10805_c1_g2_i1_2	208.863	0.00121566	0.00227649	Up	RLU76313.1	hypothetical protein CTZ27_38590 [Streptomyces griseocarneus]	--	--	--	--	--	--	ENOG4111VRG		--	--	--
TRINITY_DN10806_c0_g1_i1_2	784.565	0.00136663	0.00253912	Up	--	--	--	--	--	--	--	--	ENOG4111JHC	senescence-associated protein	--	--	--
TRINITY_DN10806_c0_g1_i1_3	118.834	0.0218516	0.0331556	Up	WP_140721907.1	TauD/TfdA family dioxygenase [Mesorhizobium sp. B2-3-10]	--	--	--	--	--	--	ENOG410YATI	Taurine catabolism dioxygenase TauD, TfdA family	--	PF02668.16	Taurine catabolism dioxygenase TauD, TfdA family
TRINITY_DN10806_c2_g3_i1_2	82.6936	1.9104e-09	8.45202e-09	Up	--	--	--	--	--	--	--	--	ENOG410XW5X		--	--	--
TRINITY_DN10806_c2_g4_i1_2	2.38835	1.36866e-13	9.77511e-13	Up	KKY00280.1	hypothetical protein VN21_15085, partial [Paraclostridium benzoelyticum]	--	--	--	--	--	--	ENOG41123AA		--	--	--
TRINITY_DN10806_c2_g5_i1_2	537.921	0.00252605	0.00449638	Up	KND57342.1	hypothetical protein BSCH_00586 [Candidatus Paraburkholderia schumannianae]	--	--	--	--	--	--	ENOG410Y1YS		--	--	--
TRINITY_DN10807_c0_g1_i1_2	146.562	5.13506e-10	2.43927e-09	Up	NHZ72769.1	DUF1624 domain-containing protein [Aquificales bacterium]	--	--	--	--	--	--	ENOG410YUBE		--	--	--
TRINITY_DN10808_c0_g1_i1_2	316.953	5.18443e-16	4.67623e-15	Up	HHQ47464.1	acyltransferase [Acidobacteria bacterium]	--	--	--	--	KOG1505	Lysophosphatidic acid acyltransferase LPAAT and related acyltransferases	COG0204	Acyltransferase	--	PF01553.21,PF16076.5	Acyltransferase|Acyltransferase C-terminus
TRINITY_DN10808_c0_g1_i5_1	2.68297	1.60393e-43	1.22756e-41	Up	MAD84933.1	hypothetical protein [Deltaproteobacteria bacterium]	--	--	--	--	--	--	ENOG4111GNP		--	PF16862.5	Glycosyl hydrolase family 79 C-terminal beta domain
TRINITY_DN1080_c0_g1_i2_2	197.41	2.29758e-11	1.27894e-10	Up	AAP36473.1	Homo sapiens defender against cell death 1, partial [synthetic construct]	--	--	--	--	KOG1746	Defender against cell death protein/oligosaccharyltransferase, epsilon subunit	ENOG4111Q2I	dolichyl-diphosphooligosaccharide-protein glycotransferase activity	--	PF02109.16	DAD family
TRINITY_DN10810_c0_g1_i17_4	0.238158	4.06017e-43	3.03411e-41	Down	WP_100064818.1	amino acid permease [Stenotrophomonas maltophilia]	P25737|LYSP_ECOLI	Lysine-specific permease b2156 OS=Escherichia coli (strain K12) GN=b2156 PE=1 SV=5	--	--	KOG1286	Amino acid transporters	COG0531	amino acid	Cellular Component: plasma membrane (GO:0005886);|Cellular Component: integral component of plasma membrane (GO:0005887);|Molecular Function: amino acid transmembrane transporter activity (GO:0015171);|Molecular Function: identical protein binding (GO:0042802);|Molecular Function: protein heterodimerization activity (GO:0046982);|Biological Process: protein homooligomerization (GO:0051260);	PF00324.21,PF13520.6	Amino acid permease|Amino acid permease
TRINITY_DN10811_c0_g1_i1_2	100.533	9.20609e-09	3.73507e-08	Up	--	--	--	--	--	--	--	--	--	--	--	--	--
TRINITY_DN10811_c0_g2_i1_4	0.392734	5.78649e-10	2.73029e-09	Down	WP_079031694.1	cytochrome P450 [Streptomyces specialis]	Q5UQ90|YL532_MIMIV	Cytochrome P450-like protein L532 MIMI_L532 OS=Acanthamoeba polyphaga mimivirus (APMV) GN=MIMI_L532 PE=1 SV=1	107/450(23.78)	cytochrome P450 / NADPH-cytochrome P450 reductase [EC:1.14.14.1 1.6.2.4]	KOG0157	Cytochrome P450 CYP4/CYP19/CYP26 subfamilies	COG2124	Cytochrome p450	Molecular Function: monooxygenase activity (GO:0004497);|Molecular Function: iron ion binding (GO:0005506);|Cellular Component: integral component of membrane (GO:0016021);|Molecular Function: oxidoreductase activity, acting on paired donors, with incorporation or reduction of molecular oxygen (GO:0016705);|Cellular Component: virion (GO:0019012);|Molecular Function: heme binding (GO:0020037);|Ce…	PF00067.22	Cytochrome P450
TRINITY_DN10812_c0_g1_i1_2	63.0139	7.09471e-07	2.20339e-06	Up	RYE83423.1	translation initiation factor IF-2 subunit gamma, partial [Methanosarcinales archaeon]	Q58657|IF2G_METJA	Translation initiation factor 2 subunit gamma MJ1261 OS=10045 / NBRC 100440) (Methanococcus jannaschii) GN=MJ1261 PE=1 SV=2	103/195(52.82)	translation initiation factor 2 subunit 3	KOG0466	Translation initiation factor 2, gamma subunit (eIF-2gamma; GTPase)	COG5257	translation initiation factor	Biological Process: formation of translation preinitiation complex (GO:0001731);|Molecular Function: translation initiation factor activity (GO:0003743);|Molecular Function: translation elongation factor activity (GO:0003746);|Molecular Function: GTPase activity (GO:0003924);|Molecular Function: GTP binding (GO:0005525);|Cellular Component: cytosol (GO:0005829);	PF03144.25	Elongation factor Tu domain 2
TRINITY_DN10812_c0_g1_i3_1	0.0730658	1.04804e-105	6.4756e-103	Down	RYY82997.1	SET domain-containing protein-lysine N-methyltransferase [archaeon]	Q5UNT8|YL678_MIMIV	Putative SET domain-containing protein L678 MIMI_L678 OS=Acanthamoeba polyphaga mimivirus (APMV) GN=MIMI_L678 PE=3 SV=1	--	--	KOG2084	Predicted histone tail methylase containing SET domain	COG2940	Histone-lysine N-methyltransferase	Molecular Function: methyltransferase activity (GO:0008168);	PF00856.28	SET domain
TRINITY_DN10815_c0_g1_i1_2	68.3995	0.000305653	0.000632608	Up	WP_069584257.1	MULTISPECIES: alpha/beta hydrolase [Methanobacterium]	P44611|MENH_HAEIN	Putative 2-succinyl-6-hydroxy-2,4-cyclohexadiene-1-carboxylate synthase HI_0282 OS=Haemophilus influenzae (strain ATCC 51907 / DSM 11121 / KW20 / Rd) GN=HI_0282 PE=3 SV=1	--	--	--	--	ENOG410YSUD		Biological Process: menaquinone biosynthetic process (GO:0009234);|Molecular Function: 2-succinyl-6-hydroxy-2,4-cyclohexadiene-1-carboxylate synthase activity (GO:0070205);	PF00561.20,PF12697.7	alpha/beta hydrolase fold|Alpha/beta hydrolase family
TRINITY_DN10816_c0_g1_i1_4	0.0573096	5.27741e-56	6.89137e-54	Down	HHS85791.1	hypothetical protein [Planctomycetes bacterium]	--	--	--	--	KOG1041	Translation initiation factor 2C (eIF-2C) and related proteins	ENOG410XP07	eukaryotic translation initiation factor 2c	--	PF02171.17,PF16488.5,PF02170.22,PF16486.5,PF08699.10	Piwi domain|Argonaute linker 2 domain|PAZ domain|N-terminal domain of argonaute|Argonaute linker 1 domain
TRINITY_DN10820_c0_g1_i1_2	182.745	5.61495e-12	3.35164e-11	Up	--	--	--	--	--	--	--	--	COG3781	UPF0187 protein	--	--	--
TRINITY_DN10820_c0_g5_i2_4	0.0139412	3.15274e-54	3.87711e-52	Down	--	--	--	--	--	--	--	--	--	--	--	--	--
TRINITY_DN10822_c0_g1_i1_2	194.97	2.54639e-12	1.58457e-11	Up	WP_132599922.1	M20/M25/M40 family metallo-hydrolase [Nonomuraea sp. KC310]	Q02PA2|LAP_PSEAB	Aminopeptidase PA14_26020 OS=Pseudomonas aeruginosa (strain UCBPP-PA14) GN=PA14_26020 PE=1 SV=1	--	--	KOG2195	Transferrin receptor and related proteins containing the protease-associated (PA) domain	COG2234	peptidase m28	Molecular Function: aminopeptidase activity (GO:0004177);|Cellular Component: extracellular region (GO:0005576);|Molecular Function: metal ion binding (GO:0046872);	PF04389.17,PF02225.22	Peptidase family M28|PA domain
TRINITY_DN10824_c0_g1_i1_2	74.1401	0.000417918	0.000843796	Up	--	--	--	--	--	--	KOG2575	Glucosyltransferase - Alg6p	ENOG410XQK1	asparagine-linked glycosylation 6, alpha-1,3-glucosyltransferase homolog (S. cerevisiae)	--	PF03155.15	ALG6, ALG8 glycosyltransferase family
TRINITY_DN10824_c0_g8_i1_4	0.140073	0.00382441	0.00661052	Down	--	--	--	--	--	--	--	--	--	--	--	--	--
TRINITY_DN10826_c0_g1_i1_2	52.9655	6.13638e-06	1.66938e-05	Up	--	--	--	--	--	--	--	--	ENOG410ZTH7	Conserved hypothetical, protein	--	--	--
TRINITY_DN10829_c0_g1_i1_3	48.5696	3.99782e-05	9.59879e-05	Up	--	--	--	--	--	--	--	--	ENOG410ZDXW		--	--	--
TRINITY_DN1082_c0_g1_i1_4	134.296	1.756e-08	6.86705e-08	Up	--	--	--	--	--	--	KOG0936	Clathrin adaptor complex, small subunit	COG5030	Adaptor-related protein complex	--	PF01217.20	Clathrin adaptor complex small chain
TRINITY_DN10830_c0_g1_i1_3	0.35526	1.65179e-07	5.61902e-07	Down	--	--	--	--	--	--	--	--	--	--	--	--	--
TRINITY_DN10831_c0_g1_i1_3	92.8263	6.26906e-10	2.93991e-09	Up	--	--	--	--	--	--	--	--	--	--	--	--	--
TRINITY_DN10833_c0_g1_i1_2	25.4929	0.0147051	0.0229839	Up	--	--	--	--	--	--	--	--	--	--	--	--	--
TRINITY_DN10838_c0_g2_i2_4	0.162008	1.84544e-69	3.92862e-67	Down	--	--	--	--	--	--	--	--	ENOG410XU70	Domain of unknown function (DUF3328)	--	PF11807.8	Domain of unknown function (DUF3328)
TRINITY_DN10838_c0_g5_i1_1	7.15185	4.87579e-12	2.93393e-11	Up	--	--	--	--	--	--	--	--	--	--	--	--	--
TRINITY_DN10839_c0_g1_i1_2	94.4931	6.93258e-09	2.85728e-08	Up	--	--	--	--	--	--	--	--	ENOG4110C3U	Conserved hypothetical, protein	--	--	--
TRINITY_DN10839_c0_g1_i1_3	1068.17	1.30462e-25	3.19632e-24	Up	PWS23280.1	hypothetical protein DKP78_13915, partial [Enterococcus faecium]	--	--	--	--	KOG0279	G protein beta subunit-like protein	ENOG410XQGZ	guanine nucleotidebinding protein	--	PF00400.32,PF12894.7	WD domain, G-beta repeat|Anaphase-promoting complex subunit 4 WD40 domain
TRINITY_DN10840_c0_g1_i1_3	27.2897	0.00285527	0.00503954	Up	--	--	--	--	--	--	--	--	COG0790	Sel1 domain protein repeat-containing protein	--	--	--
TRINITY_DN10840_c0_g1_i3_1	2.62119	2.19689e-25	5.29029e-24	Up	--	--	--	--	--	--	--	--	ENOG411030A	Fungal specific transcription factor domain	--	--	--
TRINITY_DN10842_c0_g1_i1_2	0.357948	0.0254252	0.0381393	Down	--	--	--	--	--	--	--	--	--	--	--	--	--
TRINITY_DN10843_c0_g3_i3_1	8.33711	1.42377e-71	3.27895e-69	Up	--	--	--	--	--	--	--	--	COG0398	Snare associated golgi protein	--	PF09335.11	SNARE associated Golgi protein
TRINITY_DN10844_c0_g1_i1_2	122.075	2.57662e-09	1.11981e-08	Up	OQY23555.1	hypothetical protein B6I37_05185 [Desulfobacteraceae bacterium 4572_35.2]	--	--	--	--	KOG2019	Metalloendoprotease HMP1 (insulinase superfamily)	COG1026	peptidase	--	--	--
TRINITY_DN10845_c0_g1_i1_3	590.098	9.98289e-22	1.58287e-20	Up	ARB01809.1	Uracil permease [Saccharomyces cerevisiae synthetic construct]	P94575|ALLP_BACSU	Probable allantoin permease BSU36470 OS=Bacillus subtilis (strain 168) GN=BSU36470 PE=2 SV=1	--	--	KOG2466	Uridine permease/thiamine transporter/allantoin transport	COG1953	cytosine purines, uracil, thiamine, allantoin permease	Cellular Component: plasma membrane (GO:0005886);|Molecular Function: nucleobase transmembrane transporter activity (GO:0015205);|Cellular Component: integral component of membrane (GO:0016021);	PF02133.15	Permease for cytosine/purines, uracil, thiamine, allantoin
TRINITY_DN10846_c0_g1_i1_1	0.200833	0.000109047	0.00024352	Down	--	--	--	--	--	--	--	--	--	--	--	--	--
TRINITY_DN10846_c1_g1_i2_1	88.372	2.20939e-41	1.54188e-39	Up	--	--	--	--	--	--	--	--	COG0598	magnesium and cobalt transport protein CorA	--	--	--
TRINITY_DN10848_c0_g1_i15_4	2.88636	1.62977e-66	3.08111e-64	Up	WP_131117423.1	terpene synthase [Westiellopsis prolifica]	A9FZ87|EREMS_SORC5	(+)-eremophilene synthase sce8552 OS=ce56)) GN=sce8552 PE=1 SV=1	--	--	KOG3098	Uncharacterized conserved protein	ENOG410ZITE	DUF895 domain membrane protein	Biological Process: terpenoid biosynthetic process (GO:0016114);|Molecular Function: lyase activity (GO:0016829);|Molecular Function: metal ion binding (GO:0046872);	PF03936.16,PF06330.11	Terpene synthase family, metal binding domain|Trichodiene synthase (TRI5)
TRINITY_DN10848_c0_g1_i1_3	68.6037	1.97788e-05	4.97475e-05	Up	--	--	--	--	--	--	--	--	--	--	--	--	--
TRINITY_DN10849_c0_g1_i1_3	5799.78	2.46512e-31	9.99183e-30	Up	--	--	--	--	--	--	--	--	--	--	--	--	--
TRINITY_DN10849_c0_g1_i3_1	5.46786	4.70456e-47	4.16716e-45	Up	AKI72447.1	LIG1, partial [synthetic construct]	Q4JAM1|DNLI_SULAC	DNA ligase Saci_0788 OS=15157 / NCIMB 11770) GN=Saci_0788 PE=3 SV=1	83/211(39.34)	DNA ligase 1 [EC:6.5.1.1 6.5.1.6 6.5.1.7]	KOG0967	ATP-dependent DNA ligase I	COG1793	DNA ligase	Molecular Function: DNA binding (GO:0003677);|Molecular Function: DNA ligase (ATP) activity (GO:0003910);|Molecular Function: ATP binding (GO:0005524);|Biological Process: DNA replication (GO:0006260);|Biological Process: DNA recombination (GO:0006310);|Biological Process: cell cycle (GO:0007049);|Molecular Function: metal ion binding (GO:0046872);|Biological Process: DNA ligation involved in DNA…	--	--
TRINITY_DN10852_c0_g1_i1_1	0.320539	1.25405e-09	5.66997e-09	Down	WP_106207085.1	SDR family oxidoreductase [Kineococcus rhizosphaerae]	Q1MLL4|GDH_RHIL3	Galactitol 2-dehydrogenase RL0645 OS=Rhizobium leguminosarum bv. viciae (strain 3841) GN=RL0645 PE=1 SV=1	--	--	KOG0725	Reductases with broad range of substrate specificities	COG1028	Dehydrogenase reductase	--	PF00106.25,PF13561.6,PF08659.10	short chain dehydrogenase|Enoyl-(Acyl carrier protein) reductase|KR domain
TRINITY_DN10852_c0_g1_i1_2	41.1083	0.000371402	0.000757364	Up	--	--	--	--	--	--	--	--	ENOG410XVM1	Conserved hypothetical, protein	--	PF12326.8	N-glycosylation protein
TRINITY_DN10855_c0_g1_i1_2	217.701	3.50291e-12	2.13881e-11	Up	WP_149368516.1	FAD-binding protein [Francisella marina]	O06997|YVDP_BACSU	Uncharacterized FAD-linked oxidoreductase YvdP BSU34520 OS=Bacillus subtilis (strain 168) GN=BSU34520 PE=1 SV=1	--	--	--	--	COG0277	FAD linked oxidase domain protein	Molecular Function: oxidoreductase activity (GO:0016491);|Biological Process: sporulation resulting in formation of a cellular spore (GO:0030435);|Cellular Component: spore wall (GO:0031160);|Molecular Function: FAD binding (GO:0071949);	PF08031.12	Berberine and berberine like
TRINITY_DN10855_c0_g1_i1_3	89.8773	1.34254e-08	5.32745e-08	Up	--	--	--	--	--	--	--	--	ENOG41120PS		--	--	--
TRINITY_DN10856_c0_g1_i1_2	68.0423	7.68585e-06	2.05494e-05	Up	--	--	--	--	--	--	--	--	ENOG41113RF		--	PF04280.15	Tim44-like domain
TRINITY_DN10858_c0_g3_i8_4	4.44686	3.15946e-37	1.77864e-35	Up	--	--	--	--	--	--	--	--	ENOG410YWY0	Conserved hypothetical, protein	--	PF17667.1	Fungal protein kinase
TRINITY_DN1085_c0_g1_i1_4	0.312458	0.0024295	0.00433457	Down	--	--	--	--	--	--	--	--	ENOG410Z5F5	Rho termination factor, N-terminal domain	--	--	--
TRINITY_DN10861_c0_g1_i1_2	404.896	7.48957e-20	9.85115e-19	Up	AAP36847.1	Homo sapiens ras-related C3 botulinum toxin substrate 1 (rho family, small GTP binding protein Rac1), partial [synthetic construct]	P23175|RASH_MSVNS	GTPase HRas H-RAS OS=Murine sarcoma virus NS.C58 GN=H-RAS PE=3 SV=1	--	--	KOG0393	Ras-related small GTPase, Rho type	COG1100	GTP-binding Protein	Molecular Function: GTPase activity (GO:0003924);|Molecular Function: GTP binding (GO:0005525);|Biological Process: signal transduction (GO:0007165);|Cellular Component: membrane (GO:0016020);|Cellular Component: host cell plasma membrane (GO:0020002);	PF00071.22,PF08477.13,PF00025.21	Ras family|Ras of Complex, Roc, domain of DAPkinase|ADP-ribosylation factor family
TRINITY_DN10862_c0_g1_i1_2	227.355	2.17564e-13	1.5125e-12	Up	--	--	--	--	--	--	--	--	ENOG41128YV	B-zip transcription factor	--	--	--
TRINITY_DN10862_c0_g1_i1_3	695.182	5.49941e-23	1.01248e-21	Up	WP_111068254.1	intradiol ring-cleavage dioxygenase [Azospirillum sp. M2T2B2]	Q6F4M7|NPCC_RHOOP	Hydroxyquinol 1,2-dioxygenase npcC OS=Rhodococcus opacus (Nocardia opaca) GN=npcC PE=2 SV=1	--	--	--	--	COG3485	protocatechuate 3,4-dioxygenase	Molecular Function: ferric iron binding (GO:0008199);|Biological Process: catechol-containing compound metabolic process (GO:0009712);|Molecular Function: catechol 1,2-dioxygenase activity (GO:0018576);|Molecular Function: hydroxyquinol 1,2-dioxygenase activity (GO:0018581);|Biological Process: aromatic compound catabolic process (GO:0019439);	PF00775.21,PF04444.14,PF13620.6	Dioxygenase|Catechol dioxygenase N terminus|Carboxypeptidase regulatory-like domain
TRINITY_DN10862_c2_g1_i3_4	0.455649	0.00500271	0.00846981	Down	--	--	--	--	--	--	--	--	--	--	--	--	--
TRINITY_DN10863_c0_g1_i1_2	267.438	1.23168e-15	1.07224e-14	Up	--	--	--	--	--	--	--	--	ENOG41105J2	(MFS) transporter	--	PF07690.16,PF06813.13	Major Facilitator Superfamily|Nodulin-like
TRINITY_DN10863_c0_g3_i1_4	0.195133	6.24889e-08	2.25986e-07	Down	--	--	--	--	--	--	--	--	--	--	--	--	--
TRINITY_DN10865_c0_g1_i3_4	0.455572	1.89151e-16	1.77604e-15	Down	--	--	--	--	--	--	--	--	ENOG410Z9P2		--	--	--
TRINITY_DN10867_c0_g1_i1_2	44.8645	0.000730621	0.00141819	Up	--	--	--	--	--	--	--	--	COG0639	serine threonine-protein phosphatase	--	--	--
TRINITY_DN10868_c0_g1_i1_3	37.2356	0.00132119	0.00246028	Up	--	--	--	--	--	--	--	--	--	--	--	--	--
TRINITY_DN10870_c0_g1_i1_2	69.2963	1.50205e-06	4.45308e-06	Up	AKI71849.1	AGL, partial [synthetic construct]	--	--	--	--	KOG3625	Alpha amylase	COG3408	Glycogen debranching enzyme	--	PF06202.14	Amylo-alpha-1,6-glucosidase
TRINITY_DN10871_c0_g1_i1_3	615.871	5.48455e-18	5.99138e-17	Up	--	--	--	--	--	--	--	--	--	--	--	--	--
TRINITY_DN10872_c0_g1_i1_2	20.3589	0.0106275	0.0170278	Up	--	--	--	--	--	--	--	--	ENOG410YSU8		--	--	--
TRINITY_DN10872_c0_g1_i3_1	2.8304	7.15088e-07	2.21893e-06	Up	RYH12841.1	hypothetical protein EON65_37130 [archaeon]	A1RV26|TRM1_PYRIL	tRNA (guanine(26)-N(2))-dimethyltransferase Pisl_1656 OS=Pyrobaculum islandicum (strain DSM 4184 / JCM 9189 / GEO3) GN=Pisl_1656 PE=3 SV=1	--	--	KOG1253	tRNA methyltransferase	COG1867	Dimethylates a single guanine residue at position 26 of a number of tRNAs using S-adenosyl-L-methionine as donor of the methyl groups (By similarity)	Molecular Function: tRNA binding (GO:0000049);|Molecular Function: tRNA (guanine-N2-)-methyltransferase activity (GO:0004809);	PF02005.16	N2,N2-dimethylguanosine tRNA methyltransferase
TRINITY_DN10873_c0_g1_i4_4	0.172172	1.26802e-21	1.98656e-20	Down	--	--	--	--	--	--	--	--	--	--	--	--	--
TRINITY_DN10874_c0_g1_i1_2	209.603	8.62338e-13	5.63322e-12	Up	--	--	--	--	--	--	KOG2086	Protein tyrosine phosphatase SHP1/Cofactor for p97 ATPase-mediated vesicle membrane fusion	ENOG410YGXU	UBX domain protein	--	PF08059.13,PF00789.20	SEP domain|UBX domain
TRINITY_DN10874_c0_g2_i1_1	2.61377	4.10406e-08	1.5229e-07	Up	--	--	--	--	--	--	--	--	--	--	--	--	--
TRINITY_DN10876_c0_g1_i1_2	294.637	3.83914e-15	3.20874e-14	Up	AAV38402.1	eukaryotic translation initiation factor 3, subunit 2 beta, 36kDa, partial [synthetic construct]	--	--	--	--	KOG0643	Translation initiation factor 3, subunit i (eIF-3i)/TGF-beta receptor-interacting protein (TRIP-1)	ENOG410XQ3E	Component of the eukaryotic translation initiation factor 3 (eIF-3) complex, which is involved in protein synthesis and, together with other initiation factors, stimulates binding of mRNA and methionyl-tRNAi to the 40S ribosome (By similarity)	--	PF00400.32,PF12894.7	WD domain, G-beta repeat|Anaphase-promoting complex subunit 4 WD40 domain
TRINITY_DN10876_c0_g1_i1_3	35.5411	0.00593829	0.00994149	Up	--	--	--	--	--	--	--	--	--	--	--	--	--
TRINITY_DN10877_c0_g3_i2_4	0.217078	1.75341e-26	4.69051e-25	Down	--	--	--	--	--	--	--	--	--	--	--	--	--
TRINITY_DN10878_c0_g1_i1_2	277.006	2.35087e-21	3.57686e-20	Up	PWS23173.1	50S ribosomal protein L22 [Enterococcus faecium]	A6UWU2|RL22_META3	50S ribosomal protein L22 Maeo_1388 OS=Nankai-3) GN=Maeo_1388 PE=3 SV=1	58/154(37.66)	large subunit ribosomal protein L22	KOG3353	60S ribosomal protein L22	COG0091	The globular domain of the protein is located near the polypeptide exit tunnel on the outside of the subunit, while an extended beta-hairpin is found that lines the wall of the exit tunnel in the center of the 70S ribosome (By similarity)	Molecular Function: structural constituent of ribosome (GO:0003735);|Biological Process: translation (GO:0006412);|Cellular Component: large ribosomal subunit (GO:0015934);|Molecular Function: rRNA binding (GO:0019843);	PF00237.19	Ribosomal protein L22p/L17e
TRINITY_DN10878_c0_g1_i1_3	50.464	1.25383e-05	3.24613e-05	Up	WP_151758715.1	glycosyltransferase [Dictyobacter vulcani]	Q9HH00|TRET_PYRFU	Trehalose synthase PF1742 OS=Pyrococcus furiosus (strain ATCC 43587 / DSM 3638 / JCM 8422 / Vc1) GN=PF1742 PE=3 SV=1	--	--	--	--	COG0438	Glycosyl transferase (Group 1	Biological Process: glucose metabolic process (GO:0006006);|Molecular Function: trehalose synthase activity (GO:0102986);	--	--
TRINITY_DN10879_c0_g1_i1_2	29.7595	0.0126318	0.0199713	Up	--	--	--	--	--	--	--	--	ENOG410YMKZ	Conserved hypothetical, protein	--	--	--
TRINITY_DN10879_c1_g3_i2_4	0.454694	0.0120643	0.0191387	Down	--	--	--	--	--	--	--	--	ENOG4110BV4		--	--	--
TRINITY_DN1087_c0_g1_i1_3	0.41926	0.000151053	0.000329683	Down	ARF09093.1	serine/threonine protein kinase [Catovirus CTV1]	Q8R9T6|PKN1_CALS4	Probable serine/threonine-protein kinase Sps1 TTE1500 OS=11007 / NBRC 100824 / MB4) (Thermoanaerobacter tengcongensis) GN=TTE1500 PE=3 SV=1	--	--	KOG0662	Cyclin-dependent kinase CDK5	COG0515	Serine Threonine protein kinase	Molecular Function: protein serine/threonine kinase activity (GO:0004674);|Molecular Function: ATP binding (GO:0005524);	PF00069.25,PF07714.17	Protein kinase domain|Protein tyrosine kinase
TRINITY_DN1087_c0_g1_i2_4	863.866	1.26979e-25	3.11702e-24	Up	--	--	--	--	--	--	--	--	ENOG410XP6J	Conserved hypothetical, protein	--	PF00501.28	AMP-binding enzyme
TRINITY_DN10881_c0_g1_i1_2	617.333	1.23141e-20	1.76046e-19	Up	WP_069134483.1	M20/M25/M40 family metallo-hydrolase, partial [Gammaproteobacteria bacterium 2W06]	B2KZE7|TPDA_CORST	Cysteinylglycine-S-conjugate dipeptidase tpdA OS=Corynebacterium striatum GN=tpdA PE=1 SV=1	--	--	KOG2276	Metalloexopeptidases	COG0624	succinyl-diaminopimelate desuccinylase activity	--	PF01546.28,PF07687.14	Peptidase family M20/M25/M40|Peptidase dimerisation domain
TRINITY_DN10883_c0_g2_i3_1	3.62108	2.10564e-06	6.11232e-06	Up	WP_125933547.1	FAD-dependent oxidoreductase [Streptomyces sp. WAC 06738]	--	--	72/246(29.27)	apoptosis-inducing factor 2	KOG1336	Monodehydroascorbate/ferredoxin reductase	COG0446	pyridine nucleotide-disulfide oxidoreductase	--	PF07992.14	Pyridine nucleotide-disulphide oxidoreductase
TRINITY_DN10884_c0_g1_i1_3	226.248	1.77886e-16	1.67461e-15	Up	WP_158804118.1	MULTISPECIES: M24 family metallopeptidase [unclassified Acidisoma]	--	--	--	--	--	--	ENOG4111GRI	iron-sulfur cluster-binding protein	--	PF00557.24	Metallopeptidase family M24
TRINITY_DN10884_c0_g2_i1_1	3.18387	0.00617643	0.0103061	Up	--	--	--	--	--	--	--	--	ENOG410XQKR		--	--	--
TRINITY_DN10884_c1_g1_i1_1	4.11807	0.0277133	0.041322	Up	--	--	--	--	--	--	--	--	ENOG410XQKR		--	--	--
TRINITY_DN10885_c0_g1_i1_2	52.0195	0.000143038	0.000313432	Up	--	--	--	--	--	--	KOG0160	Myosin class V heavy chain	COG5022	myosin heavy chain	--	PF01843.19	DIL domain
TRINITY_DN10885_c0_g4_i1_4	0.24328	3.50486e-05	8.48596e-05	Down	--	--	--	--	--	--	--	--	--	--	--	--	--
TRINITY_DN10887_c0_g1_i1_2	454.089	2.49882e-19	3.10003e-18	Up	--	--	--	--	--	--	--	--	--	--	--	--	--
TRINITY_DN10888_c0_g1_i5_1	2.92514	3.56501e-17	3.58667e-16	Up	TNE61345.1	methylcrotonoyl-CoA carboxylase [Alphaproteobacteria bacterium]	O31825|YNGE_BACSU	Uncharacterized carboxylase YngE BSU18210 OS=Bacillus subtilis (strain 168) GN=BSU18210 PE=3 SV=2	306/589(51.95)	3-methylcrotonyl-CoA carboxylase beta subunit [EC:6.4.1.4]	KOG0540	3-Methylcrotonyl-CoA carboxylase, non-biotin containing subunit/Acetyl-CoA carboxylase carboxyl transferase, subunit beta	COG4799	carboxylase	Molecular Function: ATP binding (GO:0005524);|Biological Process: leucine catabolic process (GO:0006552);|Molecular Function: ligase activity (GO:0016874);|Cellular Component: methylcrotonoyl-CoA carboxylase complex (GO:1905202);	PF01039.22	Carboxyl transferase domain
TRINITY_DN10889_c0_g1_i1_2	47.2413	0.00229274	0.00410531	Up	--	--	--	--	--	--	KOG2689	Predicted ubiquitin regulatory protein	ENOG4111GHU	UBX domain protein	--	PF00789.20	UBX domain
TRINITY_DN1088_c0_g1_i1_4	941.888	5.22158e-28	1.61118e-26	Up	AKI70494.1	PKM, partial [synthetic construct]	P80885|KPYK_BACSU	Pyruvate kinase BSU29180 OS=Bacillus subtilis (strain 168) GN=BSU29180 PE=1 SV=2	217/484(44.83)	pyruvate kinase [EC:2.7.1.40]	KOG2323	Pyruvate kinase	COG0469	Pyruvate kinase	Molecular Function: magnesium ion binding (GO:0000287);|Molecular Function: pyruvate kinase activity (GO:0004743);|Molecular Function: ATP binding (GO:0005524);|Cellular Component: cytoplasm (GO:0005737);|Cellular Component: cytosol (GO:0005829);|Biological Process: glycolytic process (GO:0006096);|Molecular Function: kinase activity (GO:0016301);|Molecular Function: potassium ion binding (GO:003…	PF00224.21,PF02887.16	Pyruvate kinase, barrel domain|Pyruvate kinase, alpha/beta domain
TRINITY_DN10892_c0_g1_i1_3	118.128	9.13682e-06	2.4156e-05	Up	--	--	--	--	--	--	--	--	ENOG410XNQK	Transporter	--	--	--
TRINITY_DN10893_c0_g1_i1_3	35.2994	0.00140092	0.00259875	Up	WP_106451031.1	MULTISPECIES: hypothetical protein [Acinetobacter calcoaceticus/baumannii complex]	--	--	--	--	--	--	ENOG4111X9T	Pathogenesis associated protein Cap20	--	--	--
TRINITY_DN10897_c0_g1_i1_2	142.124	1.71918e-10	8.66363e-10	Up	HHG09014.1	hypothetical protein [bacterium]	--	--	--	--	KOG2479	Translation initiation factor 3, subunit d (eIF-3d)	ENOG410XP1E	Component of the eukaryotic translation initiation factor 3 (eIF-3) complex, which is involved in protein synthesis and, together with other initiation factors, stimulates binding of mRNA and methionyl-tRNAi to the 40S ribosome (By similarity)	--	PF05091.12	Eukaryotic translation initiation factor 3 subunit 7 (eIF-3)
TRINITY_DN10898_c0_g1_i1_2	62.6526	1.6886e-07	5.73652e-07	Up	--	--	--	--	--	--	KOG1815	Predicted E3 ubiquitin ligase	ENOG410XP9Y	RING finger) protein	--	--	--
TRINITY_DN10898_c0_g2_i5_1	3.51141	8.17738e-15	6.60158e-14	Up	WP_143536402.1	hypothetical protein, partial [Rothia sp. Olga]	--	--	--	--	KOG2952	Cell cycle control protein	COG5035	Cell cycle control protein	--	PF03381.15	LEM3 (ligand-effect modulator 3) family / CDC50 family
TRINITY_DN10899_c0_g1_i1_4	0.336442	0.00108181	0.00204305	Down	--	--	--	--	--	--	--	--	--	--	--	--	--
TRINITY_DN10901_c0_g1_i1_2	39.1396	4.80408e-05	0.00011374	Up	RYE96444.1	GAF domain-containing protein, partial [Oxalobacteraceae bacterium]	--	--	--	--	--	--	ENOG410XTI3	fungal specific transcription factor	--	PF04082.18	Fungal specific transcription factor domain
TRINITY_DN10901_c0_g6_i1_4	2.44779	7.6883e-05	0.000176197	Up	--	--	--	--	--	--	--	--	--	--	--	--	--
TRINITY_DN10902_c0_g1_i1_2	105.494	4.34823e-09	1.83835e-08	Up	--	--	--	--	--	--	KOG2273	Membrane coat complex Retromer, subunit VPS5/SNX1, Sorting nexins, and related PX domain-containing proteins	ENOG4111T1H	PX domain-containing protein	--	PF00787.24	PX domain
TRINITY_DN10903_c0_g1_i1_3	0.151824	0.0068471	0.0113482	Down	--	--	--	--	--	--	--	--	ENOG4110BU2		--	--	--
TRINITY_DN10909_c0_g1_i1_2	1851.95	4.52617e-26	1.16882e-24	Up	RYY33615.1	hypothetical protein EON62_04070, partial [archaeon]	P82291|CYB5_ECTSH	Soluble cytochrome b558 . OS=Ectothiorhodospira shaposhnikovii (Ectothiorhodospira vacuolata) GN=. PE=1 SV=2	--	--	KOG0539	Sphingolipid fatty acid hydroxylase	COG5274	cytochrome b5	Molecular Function: metal ion binding (GO:0046872);|Biological Process: oxidation-reduction process (GO:0055114);	PF00173.28,PF04116.13	Cytochrome b5-like Heme/Steroid binding domain|Fatty acid hydroxylase superfamily
TRINITY_DN10909_c0_g1_i1_3	1687.32	4.71395e-23	8.72304e-22	Up	RYG94801.1	c-type cytochrome [archaeon]	P00083|CYC2_BLAVI	Cytochrome c2 cycA OS=Blastochloris viridis (Rhodopseudomonas viridis) GN=cycA PE=1 SV=2	52/105(49.52)	cytochrome c	KOG3453	Cytochrome c	COG3474	Electron carrier protein. The oxidized form of the cytochrome c heme group can accept an electron from the heme group of the cytochrome c1 subunit of cytochrome reductase. Cytochrome c then transfers this electron to the cytochrome oxidase complex, the final protein carrier in the mitochondrial electron-transport chain	Molecular Function: electron transfer activity (GO:0009055);|Biological Process: photosynthesis (GO:0015979);|Molecular Function: heme binding (GO:0020037);|Molecular Function: metal ion binding (GO:0046872);	PF00034.21,PF13442.6	Cytochrome c|Cytochrome C oxidase, cbb3-type, subunit III
TRINITY_DN1090_c0_g1_i2_3	602.246	1.11306e-21	1.75355e-20	Up	--	--	--	--	--	--	--	--	ENOG4110XER		--	--	--
TRINITY_DN10910_c0_g1_i7_4	3.41588	2.352e-05	5.83464e-05	Up	RNM28925.1	hypothetical protein EDX97_11575 [Absicoccus porci]	--	--	--	--	--	--	ENOG4111JHC	senescence-associated protein	--	--	--
TRINITY_DN10914_c0_g1_i1_4	116.391	1.9897e-10	9.95949e-10	Up	--	--	--	--	--	--	--	--	ENOG410XRU5	Cytoskeleton assembly control protein	--	PF08226.11	Domain of unknown function (DUF1720)
TRINITY_DN10915_c0_g1_i1_2	84.5433	4.01451e-08	1.49247e-07	Up	WP_154643841.1	hypothetical protein, partial [Bacillus cereus]	--	--	--	--	KOG2667	COPII vesicle protein	ENOG410XP7X	Endoplasmic reticulumgolgi intermediate compartment protein	--	PF13850.6	Endoplasmic Reticulum-Golgi Intermediate Compartment (ERGIC)
TRINITY_DN10916_c0_g1_i1_4	73.0172	3.50097e-07	1.13778e-06	Up	AIA91296.1	Glycogen_syn [uncultured Debaryomyces]	--	--	38/83(45.78)	glycogen synthase [EC:2.4.1.11]	KOG3742	Glycogen synthase	COG0438	Glycosyl transferase (Group 1	--	--	--
TRINITY_DN10917_c0_g1_i1_3	1304.6	3.17117e-31	1.27314e-29	Up	--	--	--	--	--	--	--	--	ENOG41123CD	B-zip transcription factor	--	PF00170.21	bZIP transcription factor
TRINITY_DN10918_c0_g1_i1_2	1203.47	1.04824e-20	1.50976e-19	Up	WP_142639450.1	homogentisate 1,2-dioxygenase [Sphingomonas sp. IC081]	B0T816|HGD_CAUSK	Homogentisate 1,2-dioxygenase Caul_3652 OS=Caulobacter sp. (strain K31) GN=Caul_3652 PE=3 SV=1	246/442(55.66)	homogentisate 1,2-dioxygenase [EC:1.13.11.5]	KOG1417	Homogentisate 1,2-dioxygenase	COG3508	homogentisate 1,2-dioxygenase activity	Molecular Function: homogentisate 1,2-dioxygenase activity (GO:0004411);|Molecular Function: iron ion binding (GO:0005506);|Biological Process: L-phenylalanine catabolic process (GO:0006559);|Biological Process: tyrosine catabolic process (GO:0006572);	PF04209.13	homogentisate 1,2-dioxygenase
TRINITY_DN10919_c0_g1_i1_4	76.6383	1.36527e-08	5.41005e-08	Up	AGG09091.1	Arg4 [MTL KO vector pJD1]	A5UVX7|ARLY_ROSS1	Argininosuccinate lyase RoseRS_2403 OS=Roseiflexus sp. (strain RS-1) GN=RoseRS_2403 PE=3 SV=1	69/119(57.98)	argininosuccinate lyase [EC:4.3.2.1]	KOG1316	Argininosuccinate lyase	COG0165	argininosuccinate lyase	Molecular Function: argininosuccinate lyase activity (GO:0004056);|Cellular Component: cytoplasm (GO:0005737);|Biological Process: arginine biosynthetic process via ornithine (GO:0042450);	PF00206.20	Lyase
TRINITY_DN1091_c0_g1_i2_1	282.337	1.82121e-16	1.71321e-15	Up	--	--	--	--	--	--	--	--	ENOG410Y0S1	Chitin synthesis regulation, resistance to Congo red	--	--	--
TRINITY_DN10920_c0_g1_i1_2	28.5657	0.00363736	0.00631131	Up	--	--	--	--	--	--	KOG3060	Uncharacterized conserved protein	ENOG410YT6B	ER membrane protein complex subunit 2	--	PF13414.6,PF13428.6,PF14559.6,PF00515.28,PF13432.6,PF13431.6,PF07719.17	TPR repeat|Tetratricopeptide repeat|Tetratricopeptide repeat|Tetratricopeptide repeat|Tetratricopeptide repeat|Tetratricopeptide repeat|Tetratricopeptide repeat
TRINITY_DN10920_c0_g1_i9_1	2.47106	1.14688e-22	2.02325e-21	Up	--	--	--	--	--	--	--	--	--	--	--	--	--
TRINITY_DN10921_c0_g1_i1_3	639.154	4.44636e-22	7.38621e-21	Up	--	--	--	--	--	--	--	--	ENOG4111X2W		--	PF02298.17	Plastocyanin-like domain
TRINITY_DN10922_c0_g1_i1_4	74.8899	2.70111e-05	6.65051e-05	Up	--	--	--	--	--	--	--	--	ENOG41117AN	Heterokaryon incompatibility protein (HET)	--	--	--
TRINITY_DN10923_c0_g2_i4_1	3.45398	6.08682e-22	9.94822e-21	Up	MBS08701.1	glutathione peroxidase [Alteromonas sp.]	Q8CSR9|BSAA_STAES	Glutathione peroxidase homolog BsaA SE_0983 OS=Staphylococcus epidermidis (strain ATCC 12228 / FDA PCI 1200) GN=SE_0983 PE=3 SV=1	97/179(54.19)	glutathione peroxidase [EC:1.11.1.9]	KOG1651	Glutathione peroxidase	COG0386	glutathione peroxidase	Molecular Function: glutathione peroxidase activity (GO:0004602);|Biological Process: response to oxidative stress (GO:0006979);	PF00255.19	Glutathione peroxidase
TRINITY_DN10924_c0_g3_i1_1	2.71172	0.00453511	0.00773552	Up	--	--	--	--	--	--	--	--	--	--	--	--	--
TRINITY_DN10925_c0_g1_i1_2	58.0281	2.18295e-05	5.44727e-05	Up	--	--	--	--	--	--	--	--	COG2230	cyclopropane-fatty-acyl-phospholipid synthase	--	--	--
TRINITY_DN10925_c0_g1_i1_3	2769.77	6.41506e-26	1.63494e-24	Up	WP_129948193.1	class I SAM-dependent methyltransferase [Shewanella sp. OPT22]	P77460|YBCY_ECOLI	Putative uncharacterized protein YbcY b0562 OS=Escherichia coli (strain K12) GN=b0562 PE=5 SV=2	--	--	--	--	COG0500	Methyltransferase	--	PF13847.6,PF13649.6,PF08241.12,PF13489.6	Methyltransferase domain|Methyltransferase domain|Methyltransferase domain|Methyltransferase domain
TRINITY_DN10925_c0_g1_i1_4	487.786	1.74096e-19	2.20079e-18	Up	--	--	--	--	--	--	--	--	ENOG4111CTH		--	--	--
TRINITY_DN10926_c0_g1_i1_2	74.169	3.03967e-08	1.14948e-07	Up	--	--	--	--	--	--	KOG0706	Predicted GTPase-activating protein	COG5347	domain, ankyrin repeat and PH domain	--	--	--
TRINITY_DN10926_c0_g1_i1_4	140.786	4.05997e-10	1.95349e-09	Up	--	--	--	--	--	--	KOG2887	Membrane protein involved in ER to Golgi transport	COG5102	SFT2 domain containing	--	PF04178.12	Got1/Sft2-like family
TRINITY_DN10927_c0_g1_i1_4	42.5068	0.0118381	0.0188057	Up	--	--	--	--	--	--	--	--	ENOG4111IGB		--	--	--
TRINITY_DN10928_c0_g1_i1_3	65.171	2.12294e-06	6.159e-06	Up	--	--	--	--	--	--	--	--	--	--	--	--	--
TRINITY_DN10929_c0_g1_i1_2	62.7815	0.000789956	0.00152507	Up	--	--	--	--	--	--	--	--	ENOG4111HH1	Protein of unknown function (DUF1275)	--	PF06912.11	Protein of unknown function (DUF1275)
TRINITY_DN1092_c0_g1_i1_2	391.796	3.24552e-18	3.66393e-17	Up	RYH16986.1	hypothetical protein EON65_29290 [archaeon]	--	--	--	--	--	--	ENOG410Y64D	MRNA processing protein	--	PF13824.6	Zinc-finger of mitochondrial splicing suppressor 51
TRINITY_DN10930_c0_g1_i1_4	26.2085	0.00503215	0.00851624	Up	--	--	--	--	--	--	--	--	COG2819	esterase	--	--	--
TRINITY_DN10931_c0_g1_i1_2	114.663	7.67686e-10	3.56317e-09	Up	--	--	--	--	--	--	--	--	COG5048	Zinc finger protein	--	--	--
TRINITY_DN10931_c0_g1_i1_4	219.654	1.1168e-14	8.90243e-14	Up	MBV36634.1	hypothetical protein [Rickettsiales bacterium]	Q8R984|NPD2_CALS4	NAD-dependent protein deacetylase 2 TTE1740 OS=11007 / NBRC 100824 / MB4) (Thermoanaerobacter tengcongensis) GN=TTE1740 PE=3 SV=1	--	--	KOG2684	Sirtuin 5 and related class III sirtuins (SIR2 family)	COG0846	NAD-dependent protein deacetylase which modulates the activities of several enzymes which are inactive in their acetylated form	Cellular Component: cytoplasm (GO:0005737);|Molecular Function: zinc ion binding (GO:0008270);|Molecular Function: NAD-dependent protein deacetylase activity (GO:0034979);|Molecular Function: NAD+ binding (GO:0070403);	PF02146.17	Sir2 family
TRINITY_DN10931_c0_g1_i8_1	4.95638	5.73339e-26	1.46711e-24	Up	MAD86628.1	hypothetical protein [Deltaproteobacteria bacterium]	A0A0H2VG78|GLCP_STAES	Glucose transporter GlcP SE_0247 OS=Staphylococcus epidermidis (strain ATCC 12228 / FDA PCI 1200) GN=SE_0247 PE=1 SV=2	105/236(44.49)	stearoyl-CoA desaturase (Delta-9 desaturase) [EC:1.14.19.1]	KOG0254	Predicted transporter (major facilitator superfamily)	ENOG410XNQK	Transporter	--	PF00487.24,PF00083.24,PF07690.16	Fatty acid desaturase|Sugar (and other) transporter|Major Facilitator Superfamily
TRINITY_DN10932_c0_g1_i1_1	6.93124	5.94583e-06	1.62155e-05	Up	--	--	--	--	--	--	--	--	ENOG410XQJH	Telomerase reverse transcriptase	--	--	--
TRINITY_DN10933_c0_g1_i1_3	54.1986	1.02484e-06	3.11309e-06	Up	--	--	--	--	--	--	--	--	ENOG4110WQK		--	--	--
TRINITY_DN10935_c0_g1_i1_4	478.177	6.82233e-08	2.45413e-07	Up	QDK56834.1	AA9A-T [synthetic construct]	--	--	--	--	--	--	ENOG4111EC2	Glycosyl hydrolase family 61	--	PF03443.14	Glycosyl hydrolase family 61
TRINITY_DN10936_c0_g1_i1_2	66.762	8.92703e-05	0.00020237	Up	MAB18248.1	metal ABC transporter permease [SAR116 cluster bacterium]	Q2G506|ATM1_NOVAD	ATM1-type heavy metal exporter Saro_2631 OS=105152 / NBRC 16084 / F199) GN=Saro_2631 PE=1 SV=1	--	--	KOG0056	Heavy metal exporter HMT1, ABC superfamily	COG5265	iron ion homeostasis	Molecular Function: ATP binding (GO:0005524);|Cellular Component: plasma membrane (GO:0005886);|Biological Process: ion transport (GO:0006811);|Cellular Component: integral component of membrane (GO:0016021);|Molecular Function: ATPase activity, coupled to transmembrane movement of substances (GO:0042626);|Biological Process: response to mercury ion (GO:0046689);	PF00664.23	ABC transporter transmembrane region
TRINITY_DN10936_c0_g1_i1_4	569.03	1.04399e-19	1.3535e-18	Up	WP_013989069.1	MFS transporter [Weissella koreensis]	P76470|RHMT_ECOLI	Inner membrane transport protein RhmT b2246 OS=Escherichia coli (strain K12) GN=b2246 PE=1 SV=2	--	--	KOG2533	Permease of the major facilitator superfamily	COG0477	major facilitator Superfamily	Cellular Component: plasma membrane (GO:0005886);|Cellular Component: integral component of membrane (GO:0016021);|Biological Process: transmembrane transport (GO:0055085);	PF07690.16	Major Facilitator Superfamily
TRINITY_DN10936_c0_g2_i1_1	4.10143	4.03003e-70	8.8011e-68	Up	PCI33168.1	enoyl-CoA hydratase [Alphaproteobacteria bacterium]	Q52995|ECHH_RHIME	Probable enoyl-CoA hydratase SMc01153 OS=meliloti) GN=SMc01153 PE=3 SV=2	108/224(48.21)	enoyl-CoA hydratase [EC:4.2.1.17]	KOG1680	Enoyl-CoA hydratase	COG1024	Enoyl-CoA hydratase	Molecular Function: enoyl-CoA hydratase activity (GO:0004300);|Biological Process: fatty acid metabolic process (GO:0006631);	PF00378.20,PF16113.5,PF00501.28	Enoyl-CoA hydratase/isomerase|Enoyl-CoA hydratase/isomerase|AMP-binding enzyme
TRINITY_DN10937_c0_g1_i1_1	5.2869	6.74834e-07	2.10174e-06	Up	--	--	--	--	--	--	--	--	COG0666	Ankyrin Repeat	--	--	--
TRINITY_DN10937_c0_g1_i1_2	60.01	1.65089e-06	4.87095e-06	Up	--	--	--	--	--	--	--	--	COG0076	decarboxylase	--	--	--
TRINITY_DN10938_c0_g1_i1_2	499.739	8.03269e-18	8.66662e-17	Up	AIC54860.1	PRDX1, partial [synthetic construct]	Q55624|Y755_SYNY3	Putative peroxiredoxin sll0755 sll0755 OS=Synechocystis sp. (strain PCC 6803 / Kazusa) GN=sll0755 PE=3 SV=1	122/190(64.21)	peroxiredoxin (alkyl hydroperoxide reductase subunit C) [EC:1.11.1.15]	KOG0852	Alkyl hydroperoxide reductase, thiol specific antioxidant and related enzymes	COG0450	alkyl hydroperoxide reductase	Cellular Component: cytosol (GO:0005829);|Biological Process: response to oxidative stress (GO:0006979);|Molecular Function: thioredoxin peroxidase activity (GO:0008379);|Biological Process: hydrogen peroxide catabolic process (GO:0042744);|Biological Process: cell redox homeostasis (GO:0045454);	PF00578.21,PF08534.10,PF10417.9	AhpC/TSA family|Redoxin|C-terminal domain of 1-Cys peroxiredoxin
TRINITY_DN10938_c0_g1_i1_4	95.7524	3.86601e-07	1.24793e-06	Up	WP_154642449.1	hypothetical protein, partial [Bacillus cereus]	--	--	--	--	KOG2913	Predicted membrane protein	ENOG4111FM2	PQ loop repeat	--	PF04193.14	PQ loop repeat
TRINITY_DN10939_c0_g1_i1_4	75.277	1.00196e-05	2.63361e-05	Up	--	--	--	--	--	--	--	--	ENOG410XNZY	NADPH Oxidase	--	PF08030.12	Ferric reductase NAD binding domain
TRINITY_DN10939_c0_g2_i1_1	2.1402	5.7242e-11	3.04709e-10	Up	WP_149522065.1	allantoinase PuuE [Sphingomonas sp. ZX]	--	--	--	--	--	--	COG0726	4-amino-4-deoxy-alpha-L-arabinopyranosyl undecaprenyl phosphate biosynthetic process	--	--	--
TRINITY_DN1093_c0_g1_i1_2	198.235	4.0785e-13	2.75081e-12	Up	WP_155383999.1	hypothetical protein [Nitriliruptoraceae bacterium ZYF776]	--	--	--	--	KOG1110	Putative steroid membrane receptor Hpr6.6/25-Dx	ENOG4111UG0	progesterone receptor membrane component	--	PF00173.28	Cytochrome b5-like Heme/Steroid binding domain
TRINITY_DN10940_c0_g1_i1_2	324.387	3.50968e-06	9.89877e-06	Up	--	--	--	--	--	--	--	--	ENOG410YQAT		--	--	--
TRINITY_DN10940_c0_g1_i1_4	316.23	2.16006e-17	2.23441e-16	Up	--	--	--	--	--	--	--	--	ENOG410YY5G	Dabb	--	PF07876.12	Stress responsive A/B Barrel Domain
TRINITY_DN10941_c0_g1_i1_1	4.2562	0.00168604	0.00308327	Up	--	--	--	--	--	--	--	--	--	--	--	--	--
TRINITY_DN10941_c0_g1_i1_4	100.467	1.46037e-08	5.77244e-08	Up	--	--	--	--	--	--	--	--	ENOG410YPZ9		--	--	--
TRINITY_DN10942_c0_g1_i1_1	0.481444	5.14875e-07	1.63573e-06	Down	--	--	--	--	--	--	--	--	ENOG4110CCH		--	--	--
TRINITY_DN10943_c0_g1_i1_4	70.4626	0.000558372	0.00110579	Up	--	--	--	--	--	--	KOG1515	Arylacetamide deacetylase	COG0657	alpha beta hydrolase fold-3 domain protein	--	PF07859.13	alpha/beta hydrolase fold
TRINITY_DN10944_c0_g1_i1_4	285.283	1.186e-14	9.42734e-14	Up	ACE87420.1	serine/threonine kinase 16 protein [synthetic construct]	--	--	--	--	KOG2345	Serine/threonine protein kinase/TGF-beta stimulated factor	ENOG410YN06	serine threonine kinase 16	--	PF00069.25	Protein kinase domain
TRINITY_DN10945_c0_g2_i2_1	2.19585	1.27452e-17	1.34924e-16	Up	QBB78935.1	14alpha-lanosterol demethylase [synthetic construct]	Q5IZM4|CP51_MYCVP	Lanosterol 14-alpha demethylase Mvan_5161 OS=PYR-1) (Mycobacterium vanbaalenii) GN=Mvan_5161 PE=3 SV=1	159/489(32.52)	sterol 14alpha-demethylase [EC:1.14.14.154 1.14.15.36]	KOG0684	Cytochrome P450	COG2124	Cytochrome p450	Molecular Function: monooxygenase activity (GO:0004497);|Molecular Function: iron ion binding (GO:0005506);|Cellular Component: cytoplasm (GO:0005737);|Biological Process: sterol biosynthetic process (GO:0016126);|Molecular Function: oxidoreductase activity, acting on paired donors, with incorporation or reduction of molecular oxygen (GO:0016705);|Molecular Function: heme binding (GO:0020037);	PF00067.22	Cytochrome P450
TRINITY_DN10946_c0_g1_i44_1	0.45817	1.01859e-14	8.15287e-14	Down	--	--	--	--	--	--	--	--	--	--	--	--	--
TRINITY_DN10947_c0_g1_i1_3	137.235	1.35728e-10	6.93227e-10	Up	--	--	--	--	--	--	--	--	--	--	--	--	--
TRINITY_DN10947_c0_g1_i1_4	40.287	0.000525299	0.00104437	Up	--	--	--	--	--	--	--	--	COG2866	metallocarboxypeptidase activity	--	--	--
TRINITY_DN10948_c0_g1_i1_2	135.251	1.31807e-10	6.74697e-10	Up	--	--	--	--	--	--	--	--	--	--	--	--	--
TRINITY_DN10948_c0_g1_i1_3	0.391073	0.000112791	0.000251393	Down	--	--	--	--	--	--	--	--	--	--	--	--	--
TRINITY_DN10949_c0_g1_i1_4	27.2811	0.00250316	0.00445908	Up	--	--	--	--	--	--	--	--	ENOG410ZY2G	RNA splicing	--	PF12656.7	G-patch domain
TRINITY_DN1094_c0_g1_i1_4	0.400738	0.000698015	0.00135928	Down	--	--	--	--	--	--	--	--	--	--	--	--	--
TRINITY_DN10951_c0_g4_i8_1	3.36508	6.18058e-57	8.32833e-55	Up	WP_094608469.1	non-ribosomal peptide synthetase [Rhodococcus sp. WWJCD1]	Q70LM6|LGRB_BREPA	Valine racemase [ATP-hydrolyzing] lgrB OS=Brevibacillus parabrevis GN=lgrB PE=1 SV=1	--	--	KOG1178	Non-ribosomal peptide synthetase/alpha-aminoadipate reductase and related enzymes	COG1020	non-ribosomal peptide synthetase	Molecular Function: isomerase activity (GO:0016853);|Molecular Function: ligase activity (GO:0016874);|Biological Process: antibiotic biosynthetic process (GO:0017000);|Molecular Function: phosphopantetheine binding (GO:0031177);	PF00668.20,PF00550.25,PF18785.1,PF00383.23	Condensation domain|Phosphopantetheine attachment site|Invertebrate-AID/APOBEC-deaminase|Cytidine and deoxycytidylate deaminase zinc-binding region
TRINITY_DN10952_c0_g4_i1_1	13.2454	1.96806e-15	1.68378e-14	Up	--	--	--	--	--	--	--	--	--	--	--	--	--
TRINITY_DN10953_c0_g1_i1_2	55.8824	7.84699e-06	2.09493e-05	Up	--	--	--	--	--	--	--	--	ENOG410Z9B0		--	--	--
TRINITY_DN10953_c0_g1_i1_4	457.208	7.25303e-20	9.55989e-19	Up	MAD83801.1	hypothetical protein [Deltaproteobacteria bacterium]	P19449|BCSA1_KOMXY	Cellulose synthase catalytic subunit [UDP-forming] bcsA OS=Komagataeibacter xylinus (Gluconacetobacter xylinus) GN=bcsA PE=1 SV=1	118/354(33.33)	cellulose synthase (UDP-forming) [EC:2.4.1.12]	--	--	COG1215	Glycosyl transferase, family 2	Cellular Component: plasma membrane (GO:0005886);|Biological Process: UDP-glucose metabolic process (GO:0006011);|Cellular Component: integral component of membrane (GO:0016021);|Molecular Function: cellulose synthase (UDP-forming) activity (GO:0016760);|Biological Process: cellulose biosynthetic process (GO:0030244);|Molecular Function: cyclic-di-GMP binding (GO:0035438);	PF13641.6,PF13632.6,PF03552.14,PF13506.6,PF00535.26	Glycosyltransferase like family 2|Glycosyl transferase family group 2|Cellulose synthase|Glycosyl transferase family 21|Glycosyl transferase family 2
TRINITY_DN10954_c0_g1_i1_2	1639.73	5.5309e-23	1.01753e-21	Up	--	--	--	--	--	--	--	--	ENOG41126G7	Conserved lysine-rich protein	--	PF15406.6	Pleckstrin homology domain
TRINITY_DN10954_c0_g1_i1_4	181.61	3.41282e-12	2.08659e-11	Up	2R59_A	Chain A, Leukotriene A-4 hydrolase [unidentified]	--	--	107/277(38.63)	leukotriene-A4 hydrolase [EC:3.3.2.6]	KOG1047	Bifunctional leukotriene A4 hydrolase/aminopeptidase LTA4H	COG0308	aminopeptidase	--	PF17900.1	Peptidase M1 N-terminal domain
TRINITY_DN10954_c0_g1_i2_1	0.375108	2.272e-17	2.33875e-16	Down	QBB78935.1	14alpha-lanosterol demethylase [synthetic construct]	Q5IZM4|CP51_MYCVP	Lanosterol 14-alpha demethylase Mvan_5161 OS=PYR-1) (Mycobacterium vanbaalenii) GN=Mvan_5161 PE=3 SV=1	142/503(28.23)	sterol 14alpha-demethylase [EC:1.14.14.154 1.14.15.36]	KOG0684	Cytochrome P450	COG2124	Cytochrome p450	Molecular Function: monooxygenase activity (GO:0004497);|Molecular Function: iron ion binding (GO:0005506);|Cellular Component: cytoplasm (GO:0005737);|Biological Process: sterol biosynthetic process (GO:0016126);|Molecular Function: oxidoreductase activity, acting on paired donors, with incorporation or reduction of molecular oxygen (GO:0016705);|Molecular Function: heme binding (GO:0020037);	PF00067.22	Cytochrome P450
TRINITY_DN10955_c0_g1_i1_3	121.157	1.31231e-09	5.92387e-09	Up	--	--	--	--	--	--	--	--	ENOG410Z17I		--	--	--
TRINITY_DN10955_c0_g1_i7_1	2.0801	3.85376e-08	1.43548e-07	Up	--	--	--	--	--	--	--	--	--	--	--	--	--
TRINITY_DN10956_c0_g1_i1_2	110.902	8.14634e-08	2.89888e-07	Up	QCL08045.1	multidrug resistance protein TruMDR1 [synthetic construct]	O65934|ABC1_MYCTU	ABC transporter ATP-binding/permease protein Rv1747 Rv1747 OS=Mycobacterium tuberculosis (strain ATCC 25618 / H37Rv) GN=Rv1747 PE=1 SV=1	--	--	KOG0065	Pleiotropic drug resistance proteins (PDR1-15), ABC superfamily	COG1131	(ABC) transporter	Molecular Function: ATP binding (GO:0005524);|Cellular Component: cell wall (GO:0005618);|Cellular Component: cytosol (GO:0005829);|Cellular Component: plasma membrane (GO:0005886);|Cellular Component: integral component of membrane (GO:0016021);|Molecular Function: ATPase activity, coupled to transmembrane movement of substances (GO:0042626);|Biological Process: transmembrane transport (GO:00550…	PF00005.27,PF13481.6,PF03193.16	ABC transporter|AAA domain|RsgA GTPase
TRINITY_DN10956_c0_g1_i1_4	769.732	1.10579e-12	7.1498e-12	Up	WP_119758053.1	glycoside hydrolase family 18 protein [Chryseolinea soli]	P20533|CHIA1_BACCI	Chitinase A1 chiA1 OS=Bacillus circulans GN=chiA1 PE=1 SV=1	79/276(28.62)	chitinase [EC:3.2.1.14]	KOG2806	Chitinase	COG3325	chitinase	Biological Process: polysaccharide catabolic process (GO:0000272);|Molecular Function: chitinase activity (GO:0004568);|Cellular Component: extracellular region (GO:0005576);|Biological Process: chitin catabolic process (GO:0006032);|Molecular Function: chitin binding (GO:0008061);|Molecular Function: carbohydrate binding (GO:0030246);	PF00704.28,PF00187.19	Glycosyl hydrolases family 18|Chitin recognition protein
TRINITY_DN10957_c0_g1_i1_2	596.915	7.71462e-22	1.23928e-20	Up	WP_094253033.1	DUF2817 domain-containing protein [Fictibacillus aquaticus]	--	--	--	--	KOG2649	Zinc carboxypeptidase	ENOG4111R63	Zinc carboxypeptidase	--	PF00246.24	Zinc carboxypeptidase
TRINITY_DN10958_c0_g1_i1_2	0.325161	0.000507944	0.00101265	Down	--	--	--	--	--	--	--	--	--	--	--	--	--
TRINITY_DN10959_c0_g1_i1_2	40.5535	0.000255917	0.000536861	Up	--	--	--	--	--	--	--	--	COG4886	leucine Rich Repeat	--	PF12799.7,PF13855.6	Leucine Rich repeats (2 copies)|Leucine rich repeat
TRINITY_DN10959_c0_g1_i1_3	126.345	4.05563e-10	1.95177e-09	Up	--	--	--	--	--	--	--	--	ENOG4112A9T	F-box domain	--	PF00646.33,PF12937.7	F-box domain|F-box-like
TRINITY_DN10959_c0_g1_i1_4	128.035	5.31254e-10	2.51791e-09	Up	RMG11045.1	PaaI family thioesterase [Planctomycetes bacterium]	P95914|Y2140_SACS2	Putative esterase SSO2140 C01_016 OS=(Sulfolobus solfataricus) GN=C01_016 PE=3 SV=1	--	--	KOG3328	HGG motif-containing thioesterase	COG2050	thioesterase Superfamily protein	--	PF03061.22	Thioesterase superfamily
TRINITY_DN1095_c0_g1_i1_4	25.3319	0.00505328	0.00854856	Up	--	--	--	--	--	--	--	--	COG1253	CBS Domain protein	--	--	--
TRINITY_DN10960_c0_g1_i1_2	250.825	1.94243e-13	1.36008e-12	Up	AJD76187.1	chitinase, partial [uncultured fungus]	P20533|CHIA1_BACCI	Chitinase A1 chiA1 OS=Bacillus circulans GN=chiA1 PE=1 SV=1	107/328(32.62)	chitinase [EC:3.2.1.14]	KOG2806	Chitinase	COG3325	chitinase	Biological Process: polysaccharide catabolic process (GO:0000272);|Molecular Function: chitinase activity (GO:0004568);|Cellular Component: extracellular region (GO:0005576);|Biological Process: chitin catabolic process (GO:0006032);|Molecular Function: chitin binding (GO:0008061);|Molecular Function: carbohydrate binding (GO:0030246);	PF00704.28	Glycosyl hydrolases family 18
TRINITY_DN10960_c0_g1_i1_4	53.7515	7.36543e-06	1.97657e-05	Up	--	--	--	--	--	--	--	--	ENOG410ZWHP	Insulin-like growth factor 2 receptor	--	--	--
TRINITY_DN10960_c0_g1_i2_1	2.76357	2.36455e-27	6.9491e-26	Up	AAX29797.1	cathepsin D, partial [synthetic construct]	--	--	--	--	KOG1339	Aspartyl protease	ENOG410XNV7	aspartic	--	PF00026.23,PF14543.6	Eukaryotic aspartyl protease|Xylanase inhibitor N-terminal
TRINITY_DN10961_c0_g1_i1_4	48.6994	0.00193217	0.00349727	Up	--	--	--	--	--	--	--	--	ENOG410YKWZ	ZnF_C2H2	--	--	--
TRINITY_DN10963_c0_g1_i4_1	2.85888	4.04305e-09	1.71504e-08	Up	--	--	--	--	--	--	--	--	--	--	--	--	--
TRINITY_DN10965_c0_g2_i1_1	0.44063	0.0330284	0.0486062	Down	--	--	--	--	--	--	--	--	--	--	--	--	--
TRINITY_DN10966_c0_g1_i1_3	56.6702	7.86458e-05	0.000179927	Up	--	--	--	--	--	--	--	--	ENOG4111WBF	finger domain protein	--	PF13894.6	C2H2-type zinc finger
TRINITY_DN10966_c0_g1_i1_4	200.447	3.1525e-13	2.15494e-12	Up	--	--	--	--	--	--	--	--	ENOG410YAS8	conserved serine-threonine rich protein	--	--	--
TRINITY_DN10967_c0_g1_i1_2	192.669	8.1358e-14	5.96022e-13	Up	HHG09442.1	hypothetical protein [bacterium]	--	--	--	--	KOG0723	Molecular chaperone (DnaJ superfamily)	COG2214	DNAj domain protein	--	PF03656.13	Pam16
TRINITY_DN10967_c0_g1_i1_3	1148.16	2.51688e-27	7.3882e-26	Up	WP_071227311.1	F0F1 ATP synthase subunit epsilon, partial [Acinetobacter baumannii]	A7HT53|ATPE_PARL1	ATP synthase epsilon chain Plav_1466 OS=Parvibaculum lavamentivorans (strain DS-1 / DSM 13023 / NCIMB 13966) GN=Plav_1466 PE=3 SV=1	45/113(39.82)	F-type H+-transporting ATPase subunit epsilon	KOG1758	Mitochondrial F1F0-ATP synthase, subunit delta/ATP16	COG0355	Produces ATP from ADP in the presence of a proton gradient across the membrane (By similarity)	Molecular Function: ATP binding (GO:0005524);|Cellular Component: plasma membrane (GO:0005886);|Biological Process: ATP synthesis coupled proton transport (GO:0015986);|Cellular Component: proton-transporting ATP synthase complex, catalytic core F(1) (GO:0045261);|Molecular Function: proton-transporting ATP synthase activity, rotational mechanism (GO:0046933);	PF02823.16	ATP synthase, Delta/Epsilon chain, beta-sandwich domain
TRINITY_DN10968_c0_g3_i1_1	6.38096	2.86549e-10	1.40518e-09	Up	--	--	--	--	--	--	--	--	--	--	--	--	--
TRINITY_DN10969_c0_g1_i13_1	3.06343	1.18236e-29	4.23661e-28	Up	RLA05020.1	3-methylcrotonyl-CoA carboxylase [Gammaproteobacteria bacterium]	Q5LUF3|PCCA_RUEPO	Propionyl-CoA carboxylase alpha chain SPO1101 OS=pomeroyi) GN=SPO1101 PE=1 SV=1	296/749(39.52)	3-methylcrotonyl-CoA carboxylase alpha subunit [EC:6.4.1.4]	KOG0238	3-Methylcrotonyl-CoA carboxylase, biotin-containing subunit/Propionyl-CoA carboxylase, alpha chain/Acetyl-CoA carboxylase, biotin carboxylase subunit	COG4770	carboxylase	--	PF02785.19,PF00364.22,PF02786.17,PF13533.6,PF00289.22,PF07478.13,PF02222.22	Biotin carboxylase C-terminal domain|Biotin-requiring enzyme|Carbamoyl-phosphate synthase L chain, ATP binding domain|Biotin-lipoyl like|Biotin carboxylase, N-terminal domain|D-ala D-ala ligase C-terminus|ATP-grasp domain
TRINITY_DN1096_c0_g1_i1_4	345.322	2.50925e-16	2.33616e-15	Up	WP_143045875.1	cupin domain-containing protein, partial [Acinetobacter baumannii]	B2VAA3|MTND_SULSY	Acireductone dioxygenase SYO3AOP1_1265 OS=Sulfurihydrogenibium sp. (strain YO3AOP1) GN=SYO3AOP1_1265 PE=3 SV=1	44/134(32.84)	1,2-dihydroxy-3-keto-5-methylthiopentene dioxygenase [EC:1.13.11.53 1.13.11.54]	KOG2107	Uncharacterized conserved protein, contains double-stranded beta-helix domain	COG1791	Catalyzes 2 different reactions between oxygene and the acireductone 1,2-dihydroxy-3-keto-5-methylthiopentene (DHK-MTPene) depending upon the metal bound in the active site. Fe-containing acireductone dioxygenase (Fe-ARD) produces formate and 2-keto-4- methylthiobutyrate (KMTB), the alpha-ketoacid precursor of methionine in the methionine recycle pathway. Ni-containing acireductone dioxygenase (N…	Molecular Function: iron ion binding (GO:0005506);|Molecular Function: acireductone dioxygenase (Ni2+-requiring) activity (GO:0010308);|Molecular Function: acireductone dioxygenase [iron(II)-requiring] activity (GO:0010309);|Molecular Function: nickel cation binding (GO:0016151);|Biological Process: L-methionine salvage from S-adenosylmethionine (GO:0019284);|Biological Process: L-methionine salv…	PF03079.14,PF07883.11	ARD/ARD' family|Cupin domain
TRINITY_DN10972_c0_g1_i1_2	913.01	3.35107e-16	3.07471e-15	Up	WP_155305478.1	5-oxoprolinase [Desulfosarcina widdelii]	Q58373|Y963_METJA	Uncharacterized protein MJ0963 MJ0963 OS=10045 / NBRC 100440) (Methanococcus jannaschii) GN=MJ0963 PE=3 SV=1	404/821(49.21)	5-oxoprolinase (ATP-hydrolysing) [EC:3.5.2.9]	KOG1939	Oxoprolinase	COG0145	5-oxoprolinase	Cellular Component: cytosol (GO:0005829);|Biological Process: glutathione metabolic process (GO:0006749);|Molecular Function: 5-oxoprolinase (ATP-hydrolyzing) activity (GO:0017168);	PF02538.14,PF01968.18	Hydantoinase B/oxoprolinase|Hydantoinase/oxoprolinase
TRINITY_DN10972_c0_g1_i1_3	86.1227	0.000105623	0.000236479	Up	--	--	--	--	--	--	--	--	ENOG410Y47J		--	--	--
TRINITY_DN10973_c0_g1_i1_2	701.562	9.32331e-21	1.34887e-19	Up	MBK97531.1	Xaa-Pro aminopeptidase [Balneola sp.]	P44881|AMPP_HAEIN	Xaa-Pro aminopeptidase HI_0816 OS=Haemophilus influenzae (strain ATCC 51907 / DSM 11121 / KW20 / Rd) GN=HI_0816 PE=3 SV=1	--	--	KOG2737	Putative metallopeptidase	COG0006	peptidase M24	Molecular Function: aminopeptidase activity (GO:0004177);|Molecular Function: metallopeptidase activity (GO:0008237);|Molecular Function: manganese ion binding (GO:0030145);	PF00557.24,PF05195.16	Metallopeptidase family M24|Aminopeptidase P, N-terminal domain
TRINITY_DN10974_c0_g1_i1_2	457.093	5.87503e-20	7.83327e-19	Up	--	--	--	--	--	--	--	--	ENOG411250G	4F5 protein family	--	--	--
TRINITY_DN10974_c0_g1_i1_4	72.159	1.35154e-06	4.02919e-06	Up	TFG62507.1	AMP-dependent synthetase, partial [Nitrospirales bacterium]	O31826|YNGI_BACSU	Putative acyl-CoA synthetase YngI BSU18250 OS=Bacillus subtilis (strain 168) GN=BSU18250 PE=3 SV=1	--	--	KOG1176	Acyl-CoA synthetase	COG0318	Amp-dependent synthetase and ligase	Molecular Function: ATP binding (GO:0005524);|Molecular Function: ligase activity (GO:0016874);	PF13193.6	AMP-binding enzyme C-terminal domain
TRINITY_DN10974_c1_g4_i2_1	2.23365	1.12582e-10	5.81102e-10	Up	MAD82837.1	hypothetical protein [Deltaproteobacteria bacterium]	--	--	--	--	--	--	--	--	--	--	--
TRINITY_DN10974_c1_g6_i1_1	0.203484	0.00260988	0.00463256	Down	--	--	--	--	--	--	--	--	--	--	--	PF17667.1	Fungal protein kinase
TRINITY_DN10975_c0_g1_i1_4	75.6475	3.78854e-06	1.06379e-05	Up	MAD91149.1	heme A synthase [Gammaproteobacteria bacterium]	Q07MP8|CTAA_RHOP5	Heme A synthase RPE_2849 OS=Rhodopseudomonas palustris (strain BisA53) GN=RPE_2849 PE=3 SV=1	57/130(43.85)	cytochrome c oxidase assembly protein subunit 15	KOG2725	Cytochrome oxidase assembly factor COX15	COG1612	Catalyzes the oxidation of the C8 methyl side group on heme O porphyrin ring into a formyl group (By similarity)	Cellular Component: plasma membrane (GO:0005886);|Biological Process: heme a biosynthetic process (GO:0006784);|Cellular Component: integral component of membrane (GO:0016021);|Molecular Function: oxidoreductase activity, acting on the CH-CH group of donors (GO:0016627);	PF02628.15	Cytochrome oxidase assembly protein
TRINITY_DN10976_c0_g1_i1_2	78.2082	1.56731e-07	5.3503e-07	Up	--	--	--	--	--	--	KOG1181	FOG: Low-complexity	ENOG410XQFN	chitin biosynthesis protein	--	PF12738.7	twin BRCT domain
TRINITY_DN10976_c0_g1_i1_4	635.135	2.0792e-22	3.57343e-21	Up	--	--	--	--	--	--	--	--	ENOG410Z05N		--	PF04478.12	Mid2 like cell wall stress sensor
TRINITY_DN10977_c0_g1_i1_2	43.8056	3.82866e-05	9.21796e-05	Up	--	--	--	--	--	--	--	--	COG3217	MOSC domain-containing protein	--	PF03473.17	MOSC domain
TRINITY_DN10977_c0_g1_i1_4	297.291	3.76532e-16	3.42995e-15	Up	AAI69256.2	eukaryotic translation initiation factor 3, subunit 10 (theta), partial [synthetic construct]	--	--	--	--	KOG2072	Translation initiation factor 3, subunit a (eIF-3a)	ENOG410XQ37	Component of the eukaryotic translation initiation factor 3 (eIF-3) complex, which is involved in protein synthesis and, together with other initiation factors, stimulates binding of mRNA and methionyl-tRNAi to the 40S ribosome (By similarity)	--	PF01399.27	PCI domain
TRINITY_DN10978_c0_g1_i1_3	0.2741	0.0115251	0.0183453	Down	--	--	--	--	--	--	--	--	--	--	--	--	--
TRINITY_DN10979_c0_g1_i1_2	19.2871	0.013775	0.0216223	Up	--	--	--	--	--	--	--	--	ENOG410YEKK	Fungal specific transcription factor domain	--	--	--
TRINITY_DN10979_c0_g1_i1_4	106.954	1.86363e-09	8.2523e-09	Up	--	--	--	--	--	--	--	--	--	--	--	--	--
TRINITY_DN10980_c0_g1_i1_4	906.024	6.05369e-25	1.38786e-23	Up	PWS23217.1	hypothetical protein DKP78_14295 [Enterococcus faecium]	--	--	--	--	KOG3295	60S Ribosomal protein L13	COG4352	cytoplasmic translation	--	PF01294.18	Ribosomal protein L13e
TRINITY_DN10981_c0_g1_i1_2	64.0454	3.91837e-07	1.26371e-06	Up	WP_160966019.1	M18 family aminopeptidase [Pseudomaricurvus sp. HS19]	B0KTU0|APEB_PSEPG	Probable M18 family aminopeptidase 2 PputGB1_1322 OS=Pseudomonas putida (strain GB-1) GN=PputGB1_1322 PE=3 SV=1	--	--	KOG2596	Aminopeptidase I zinc metalloprotease (M18)	COG1362	M18 family aminopeptidase	Molecular Function: aminopeptidase activity (GO:0004177);|Molecular Function: metallopeptidase activity (GO:0008237);|Molecular Function: zinc ion binding (GO:0008270);	PF02127.15	Aminopeptidase I zinc metalloprotease (M18)
TRINITY_DN10981_c0_g1_i1_4	76.105	7.45699e-08	2.66706e-07	Up	WP_139156660.1	hypothetical protein, partial [Escherichia coli]	--	--	--	--	KOG0916	1,3-beta-glucan synthase/callose synthase catalytic subunit	ENOG410XQ8V	synthase	--	--	--
TRINITY_DN10981_c0_g2_i15_1	2.08621	0.000117755	0.000261421	Up	--	--	--	--	--	--	--	--	--	--	--	--	--
TRINITY_DN10982_c0_g1_i1_2	561.243	1.83544e-19	2.30755e-18	Up	AGU10933.1	Thiolase, N-terminal domain [uncultured organism]	P14611|THIL_CUPNH	Acetyl-CoA acetyltransferase H16_A1438 OS=/ H16 / Stanier 337) (Ralstonia eutropha) GN=H16_A1438 PE=1 SV=1	222/396(56.06)	acetyl-CoA C-acetyltransferase [EC:2.3.1.9]	KOG1390	Acetyl-CoA acetyltransferase	COG0183	acetyl-coa acetyltransferase	Molecular Function: acetyl-CoA C-acetyltransferase activity (GO:0003985);|Cellular Component: cytoplasm (GO:0005737);|Biological Process: poly-hydroxybutyrate biosynthetic process (GO:0042619);	PF00108.23,PF02803.18	Thiolase, N-terminal domain|Thiolase, C-terminal domain
TRINITY_DN10982_c0_g1_i1_4	88.8804	3.69148e-09	1.5725e-08	Up	--	--	--	--	--	--	--	--	ENOG410ZVHP	involved in the repression of many genes in a wide variety of physiological processes. May also be involved in the derepression of at least some target genes. The complex is recruited to target genes by interaction with DNA-bound transcriptional repressors. The complex recruits histone deacetylases to produce a repressive chromatin structure, interacts with hypoacetylated N-terminal tails of hist…	--	--	--
TRINITY_DN10983_c0_g1_i1_4	38.448	0.000960819	0.00182846	Up	--	--	--	--	--	--	--	--	ENOG4111MIJ	Conserved hypothetical, protein	--	--	--
TRINITY_DN10984_c0_g1_i1_4	80.7329	3.09143e-07	1.01222e-06	Up	WP_088920123.1	ATP-dependent Clp endopeptidase proteolytic subunit ClpP [Granulosicoccus antarcticus]	B2UX13|CLPP_CLOBA	ATP-dependent Clp protease proteolytic subunit CLH_2618 OS=Clostridium botulinum (strain Alaska E43 / Type E3) GN=CLH_2618 PE=3 SV=1	56/101(55.45)	ATP-dependent Clp protease, protease subunit [EC:3.4.21.92]	KOG0840	ATP-dependent Clp protease, proteolytic subunit	COG0740	Cleaves peptides in various proteins in a process that requires ATP hydrolysis. Has a chymotrypsin-like activity. Plays a major role in the degradation of misfolded proteins (By similarity)	Molecular Function: serine-type endopeptidase activity (GO:0004252);|Cellular Component: cytoplasm (GO:0005737);	PF00574.23	Clp protease
TRINITY_DN10986_c0_g1_i1_1	6.15262	2.78034e-36	1.51472e-34	Up	WP_017773316.1	MFS transporter [Paraburkholderia kururiensis]	P70786|TUB3_AGRVI	Putative tartrate transporter ttuB OS=Agrobacterium vitis (Rhizobium vitis) GN=ttuB PE=2 SV=1	--	--	KOG2533	Permease of the major facilitator superfamily	COG0477	major facilitator Superfamily	Cellular Component: plasma membrane (GO:0005886);|Cellular Component: integral component of membrane (GO:0016021);|Biological Process: transmembrane transport (GO:0055085);	PF07690.16	Major Facilitator Superfamily
TRINITY_DN10986_c0_g1_i1_2	112.866	1.17901e-07	4.09993e-07	Up	--	--	--	--	--	--	KOG3162	Mitochondrial/chloroplast ribosomal protein S18	COG0238	Binds as a heterodimer with protein S6 to the central domain of the 16S rRNA, where it helps stabilize the platform of the 30S subunit (By similarity)	--	PF01084.20	Ribosomal protein S18
TRINITY_DN10986_c0_g1_i1_4	113.87	4.85255e-07	1.54628e-06	Up	AAI66681.1	Clathrin, heavy chain-like 1 [synthetic construct]	--	--	--	--	KOG0985	Vesicle coat protein clathrin, heavy chain	ENOG410XPH1	clathrin heavy chain	--	PF00637.20	Region in Clathrin and VPS
TRINITY_DN10987_c0_g1_i1_4	328.224	2.00446e-16	1.8807e-15	Up	--	--	--	--	--	--	--	--	ENOG4110XPN	Fungal specific transcription factor domain	--	--	--
TRINITY_DN10988_c0_g1_i1_4	60.4123	0.000793264	0.0015311	Up	--	--	--	--	--	--	--	--	--	--	--	--	--
TRINITY_DN10988_c0_g1_i4_1	2.77371	5.96279e-06	1.62565e-05	Up	--	--	--	--	--	--	--	--	--	--	--	--	--
TRINITY_DN10989_c0_g1_i1_2	67.7383	8.00913e-06	2.13462e-05	Up	MAD86834.1	hypothetical protein [Deltaproteobacteria bacterium]	--	--	--	--	KOG2262	Sexual differentiation process protein ISP4	ENOG410XNZC	oligo-peptide transporter	--	PF03169.15	OPT oligopeptide transporter protein
TRINITY_DN10989_c0_g1_i1_4	351.776	1.76756e-17	1.84119e-16	Up	HAJ98915.1	NADH-quinone oxidoreductase subunit F [Bacteroidales bacterium]	P45469|YRAR_ECOLI	Putative NAD(P)-binding protein YraR b3152 OS=Escherichia coli (strain K12) GN=b3152 PE=4 SV=2	--	--	KOG4039	Serine/threonine kinase TIP30/CC3	COG0702	epimerase dehydratase	Molecular Function: oxidoreductase activity, acting on the aldehyde or oxo group of donors, NAD or NADP as acceptor (GO:0016620);|Molecular Function: NAD binding (GO:0051287);	PF13460.6,PF01370.21,PF08732.10	NAD(P)H-binding|NAD dependent epimerase/dehydratase family|HIM1
TRINITY_DN1098_c0_g1_i1_2	121.99	1.23305e-09	5.58099e-09	Up	--	--	--	--	--	--	--	--	ENOG4111K6X	Conserved hypothetical, protein	--	--	--
TRINITY_DN10990_c0_g1_i1_3	84.054	5.06078e-07	1.60879e-06	Up	AAQ02440.1	pantothenate kinase 3, partial [synthetic construct]	--	--	--	--	KOG2201	Pantothenate kinase PanK and related proteins	COG5146	PaNtothenate Kinase	--	PF03630.14	Fumble
TRINITY_DN10990_c0_g1_i3_1	0.438092	1.81024e-19	2.27927e-18	Down	AVG47954.1	acetamidase [synthetic construct]	Q746Y7|GATA_GEOSL	Glutamyl-tRNA(Gln) amidotransferase subunit A GSU3381 OS=Geobacter sulfurreducens (strain ATCC 51573 / DSM 12127 / PCA) GN=GSU3381 PE=3 SV=1	--	--	KOG1212	Amidases	ENOG410XP07	eukaryotic translation initiation factor 2c	Molecular Function: amidase activity (GO:0004040);|Molecular Function: ATP binding (GO:0005524);|Biological Process: translation (GO:0006412);|Cellular Component: glutamyl-tRNA(Gln) amidotransferase complex (GO:0030956);|Molecular Function: glutaminyl-tRNA synthase (glutamine-hydrolyzing) activity (GO:0050567);	PF02171.17,PF08699.10,PF16486.5,PF02170.22,PF16488.5,PF01425.21	Piwi domain|Argonaute linker 1 domain|N-terminal domain of argonaute|PAZ domain|Argonaute linker 2 domain|Amidase
TRINITY_DN10992_c0_g1_i3_1	18.9985	1.75591e-115	1.48275e-112	Up	TVR24243.1	alpha/beta hydrolase [Anaerolineaceae bacterium]	--	--	--	--	--	--	--	--	--	--	--
TRINITY_DN10992_c0_g3_i1_1	45.2863	4.24071e-08	1.5713e-07	Up	--	--	--	--	--	--	--	--	--	--	--	--	--
TRINITY_DN10993_c0_g1_i1_4	191.674	4.6969e-09	1.97915e-08	Up	MSU23324.1	hypothetical protein [Opitutus sp.]	B9KI89|SURE_ANAMF	5'-nucleotidase SurE AMF_331 OS=Anaplasma marginale (strain Florida) GN=AMF_331 PE=3 SV=1	69/225(30.67)	5'-nucleotidase [EC:3.1.3.5]	--	--	COG0496	Nucleotidase that shows phosphatase activity on nucleoside 5'-monophosphates (By similarity)	Molecular Function: nucleotide binding (GO:0000166);|Cellular Component: cytoplasm (GO:0005737);|Molecular Function: 5'-nucleotidase activity (GO:0008253);|Molecular Function: metal ion binding (GO:0046872);	PF01975.17	Survival protein SurE
TRINITY_DN10994_c0_g1_i1_4	28.3915	0.00615992	0.0102826	Up	--	--	--	--	--	--	--	--	ENOG4111IBW	Conserved hypothetical, protein	--	--	--
TRINITY_DN10995_c0_g1_i1_4	258.095	3.58013e-16	3.27302e-15	Up	WP_156840921.1	aminotransferase class I/II-fold pyridoxal phosphate-dependent enzyme [Novosphingobium sp. M24A2M]	Q5W264|PIGH_SERS3	4-hydroxy-2,2'-bipyrrole-5-methanol synthase PigH pigH OS=Serratia sp. (strain ATCC 39006) GN=pigH PE=1 SV=1	--	--	KOG1358	Serine palmitoyltransferase	COG0156	8-Amino-7-oxononanoate synthase	Molecular Function: transaminase activity (GO:0008483);|Cellular Component: integral component of membrane (GO:0016021);|Biological Process: antibiotic biosynthetic process (GO:0017000);|Molecular Function: pyridoxal phosphate binding (GO:0030170);|Molecular Function: pyridoxal binding (GO:0070280);	PF00155.21	Aminotransferase class I and II
TRINITY_DN10997_c0_g1_i1_4	39.5087	0.0005954	0.00117316	Up	WP_154642478.1	hypothetical protein, partial [Bacillus cereus]	--	--	--	--	KOG2968	Predicted esterase of the alpha-beta hydrolase superfamily (Neuropathy target esterase), contains cAMP-binding domains	COG1752	K07001 NTE family protein	--	--	--
TRINITY_DN1099_c0_g1_i1_4	64.1939	2.15567e-05	5.38662e-05	Up	--	--	--	--	--	--	--	--	ENOG410ZJDS	Endonuclease Exonuclease phosphatase family protein	--	PF03372.23	Endonuclease/Exonuclease/phosphatase family
TRINITY_DN10_c0_g1_i1_3	0.352108	6.52167e-11	3.45058e-10	Down	--	--	--	--	--	--	KOG3014	Protein involved in establishing cohesion between sister chromatids during DNA replication	ENOG410XTJX	establishment of cohesion 1 homolog	--	PF13880.6,PF13878.6,PF13508.7	ESCO1/2 acetyl-transferase|zinc-finger of acetyl-transferase ESCO|Acetyltransferase (GNAT) domain
TRINITY_DN11000_c0_g1_i1_2	15.8552	0.0244696	0.0367974	Up	MBV36334.1	hypothetical protein [Rickettsiales bacterium]	--	--	--	--	KOG0065	Pleiotropic drug resistance proteins (PDR1-15), ABC superfamily	COG0842	(ABC) transporter	--	PF01061.24	ABC-2 type transporter
TRINITY_DN11000_c0_g1_i1_4	1060.48	4.24006e-21	6.29622e-20	Up	MAD87471.1	hypothetical protein [Deltaproteobacteria bacterium]	C3K3D3|BETA_PSEFS	Oxygen-dependent choline dehydrogenase PFLU_5686 OS=Pseudomonas fluorescens (strain SBW25) GN=PFLU_5686 PE=3 SV=1	197/589(33.45)	choline dehydrogenase [EC:1.1.99.1]	KOG1238	Glucose dehydrogenase/choline dehydrogenase/mandelonitrile lyase (GMC oxidoreductase family)	COG2303	oxidoreductase	Molecular Function: betaine-aldehyde dehydrogenase activity (GO:0008802);|Molecular Function: choline dehydrogenase activity (GO:0008812);|Biological Process: glycine betaine biosynthetic process from choline (GO:0019285);|Molecular Function: flavin adenine dinucleotide binding (GO:0050660);	PF00732.19,PF05199.13,PF00890.24	GMC oxidoreductase|GMC oxidoreductase|FAD binding domain
TRINITY_DN11001_c0_g1_i1_4	399.071	2.85512e-17	2.90594e-16	Up	MAD83826.1	hypothetical protein [Deltaproteobacteria bacterium]	--	--	--	--	--	--	ENOG410ZB7F	methyltransferase	--	PF13489.6,PF13847.6,PF13649.6,PF08242.12	Methyltransferase domain|Methyltransferase domain|Methyltransferase domain|Methyltransferase domain
TRINITY_DN11004_c0_g1_i1_2	251.097	6.88832e-15	5.59839e-14	Up	--	--	--	--	--	--	--	--	ENOG4111XSE	conserved hypothetical protein	--	--	--
TRINITY_DN11005_c0_g1_i1_2	139.843	5.07356e-10	2.41323e-09	Up	NBC16296.1	uroporphyrinogen decarboxylase [Bacteroidetes bacterium]	Q2S1W0|DCUP_SALRD	Uroporphyrinogen decarboxylase SRU_1702 OS=Salinibacter ruber (strain DSM 13855 / M31) GN=SRU_1702 PE=3 SV=1	112/226(49.56)	uroporphyrinogen decarboxylase [EC:4.1.1.37]	KOG2872	Uroporphyrinogen decarboxylase	COG0407	Catalyzes the decarboxylation of four acetate groups of uroporphyrinogen-III to yield coproporphyrinogen-III (By similarity)	Molecular Function: uroporphyrinogen decarboxylase activity (GO:0004853);|Cellular Component: cytoplasm (GO:0005737);|Biological Process: protoporphyrinogen IX biosynthetic process (GO:0006782);	PF01208.17	Uroporphyrinogen decarboxylase (URO-D)
TRINITY_DN11005_c0_g1_i1_4	0.00845508	1.63832e-12	1.03993e-11	Down	--	--	--	--	--	--	--	--	--	--	--	--	--
TRINITY_DN11006_c0_g1_i1_4	100.265	4.66581e-08	1.71976e-07	Up	BAG11074.1	coatomer subunit alpha, partial [synthetic construct]	--	--	--	--	KOG0292	Vesicle coat complex COPI, alpha subunit	ENOG410XPZS	Coatomer protein complex subunit alpha	--	PF00400.32,PF12894.7	WD domain, G-beta repeat|Anaphase-promoting complex subunit 4 WD40 domain
TRINITY_DN11007_c0_g1_i1_2	36.5146	0.000152905	0.000333465	Up	--	--	--	--	--	--	--	--	COG1819	Transferase	--	--	--
TRINITY_DN11008_c0_g1_i1_2	400.453	3.37513e-18	3.80171e-17	Up	WP_108869645.1	family 16 glycosylhydrolase [Aquimarina sp. Aq135]	P23903|E13B_BACCI	Glucan endo-1,3-beta-glucosidase A1 glcA OS=Bacillus circulans GN=glcA PE=1 SV=1	--	--	--	--	COG2273	hydrolase family 16	Cellular Component: extracellular region (GO:0005576);|Biological Process: carbohydrate metabolic process (GO:0005975);|Molecular Function: glucan endo-1,3-beta-D-glucosidase activity (GO:0042973);|Biological Process: cell wall organization (GO:0071555);	PF00722.21	Glycosyl hydrolases family 16
TRINITY_DN1100_c0_g1_i1_1	185.684	8.85144e-15	7.12079e-14	Up	WP_081416692.1	sugar porter family MFS transporter [Arthrobacter castelli]	C0SPB2|YWTG_BACSU	Putative metabolite transport protein YwtG BSU35830 OS=Bacillus subtilis (strain 168) GN=BSU35830 PE=3 SV=1	--	--	KOG0254	Predicted transporter (major facilitator superfamily)	ENOG410XNQK	Transporter	Molecular Function: carbohydrate:proton symporter activity (GO:0005351);|Cellular Component: integral component of plasma membrane (GO:0005887);	PF00083.24,PF07690.16,PF13347.6	Sugar (and other) transporter|Major Facilitator Superfamily|MFS/sugar transport protein
TRINITY_DN11010_c0_g1_i1_4	109.426	4.33274e-10	2.07842e-09	Up	--	--	--	--	--	--	KOG1062	Vesicle coat complex AP-1, gamma subunit	ENOG410XPKK	Adaptor-related protein complex	--	PF02883.20	Adaptin C-terminal domain
TRINITY_DN11011_c0_g1_i1_2	82.2596	1.15678e-05	3.0121e-05	Up	WP_018693377.1	response regulator [Algicola sagamiensis]	P48027|GACS_PSESY	Sensor protein GacS lemA OS=Pseudomonas syringae pv. syringae GN=lemA PE=3 SV=1	--	--	KOG0519	Sensory transduction histidine kinase	COG5169	Transcription factor	Molecular Function: phosphorelay sensor kinase activity (GO:0000155);|Molecular Function: ATP binding (GO:0005524);|Cellular Component: intracellular (GO:0005622);|Cellular Component: plasma membrane (GO:0005886);|Cellular Component: integral component of membrane (GO:0016021);	PF00072.24	Response regulator receiver domain
TRINITY_DN11011_c0_g1_i34_1	2.0388	4.93291e-12	2.96407e-11	Up	BBB14606.1	D-xylose-proton symporter [Candidatus Rickettsiella viridis]	C0SPB2|YWTG_BACSU	Putative metabolite transport protein YwtG BSU35830 OS=Bacillus subtilis (strain 168) GN=BSU35830 PE=3 SV=1	--	--	KOG0254	Predicted transporter (major facilitator superfamily)	ENOG410XNQK	Transporter	Molecular Function: carbohydrate:proton symporter activity (GO:0005351);|Cellular Component: integral component of plasma membrane (GO:0005887);	PF07767.11,PF00083.24,PF07690.16	Nop53 (60S ribosomal biogenesis)|Sugar (and other) transporter|Major Facilitator Superfamily
TRINITY_DN11013_c0_g1_i1_2	0.37395	0.000398633	0.000808403	Down	--	--	--	--	--	--	KOG3075	Ribose 5-phosphate isomerase	COG0120	phosphoriboisomerase A	--	--	--
TRINITY_DN11014_c0_g1_i1_3	53.2711	2.98872e-07	9.80487e-07	Up	--	--	--	--	--	--	KOG2044	5'-3' exonuclease HKE1/RAT1	COG5049	5'-3' exoribonuclease	--	--	--
TRINITY_DN11014_c0_g1_i1_4	735.068	8.49815e-05	0.000193496	Up	WP_152933380.1	hypothetical protein [Escherichia coli]	--	--	--	--	--	--	--	--	--	--	--
TRINITY_DN11015_c0_g1_i1_4	577.337	1.2417e-21	1.94775e-20	Up	ACE87203.1	homogentisate 1,2-dioxygenase (homogentisate oxidase) protein [synthetic construct]	B0T816|HGD_CAUSK	Homogentisate 1,2-dioxygenase Caul_3652 OS=Caulobacter sp. (strain K31) GN=Caul_3652 PE=3 SV=1	205/447(45.86)	homogentisate 1,2-dioxygenase [EC:1.13.11.5]	KOG1417	Homogentisate 1,2-dioxygenase	COG3508	homogentisate 1,2-dioxygenase activity	Molecular Function: homogentisate 1,2-dioxygenase activity (GO:0004411);|Molecular Function: iron ion binding (GO:0005506);|Biological Process: L-phenylalanine catabolic process (GO:0006559);|Biological Process: tyrosine catabolic process (GO:0006572);	PF04209.13	homogentisate 1,2-dioxygenase
TRINITY_DN11015_c0_g1_i2_1	5.75884	4.28277e-09	1.81158e-08	Up	--	--	--	--	--	--	--	--	--	--	--	--	--
TRINITY_DN11015_c0_g2_i2_1	3.53527	5.65222e-07	1.78227e-06	Up	--	--	--	--	--	--	--	--	ENOG4110CRU		--	--	--
TRINITY_DN11016_c0_g1_i1_2	34.6368	0.000324839	0.000669417	Up	--	--	--	--	--	--	--	--	COG5022	myosin heavy chain	--	--	--
TRINITY_DN11017_c0_g1_i1_2	45.0923	0.00298085	0.0052473	Up	MBN72677.1	hypothetical protein [Gimesia sp.]	--	--	--	--	--	--	ENOG410Y9C3	Protein of unknown function (DUF1479)	--	PF07350.12	Protein of unknown function (DUF1479)
TRINITY_DN11018_c0_g1_i1_3	3.71719e+06	3.78363e-13	2.56354e-12	Up	--	--	--	--	--	--	--	--	--	--	--	--	--
TRINITY_DN11018_c0_g1_i1_4	49.0225	5.02831e-07	1.59907e-06	Up	WP_049670738.1	peptidase [Bacillus sp. FJAT-27916]	--	--	--	--	--	--	ENOG410ZR46	metallocarboxypeptidase activity	--	--	--
TRINITY_DN11019_c0_g1_i1_3	55.8781	0.00182909	0.00332231	Up	--	--	--	--	--	--	--	--	ENOG4110X3G		--	--	--
TRINITY_DN11019_c0_g1_i1_4	285.378	1.55372e-17	1.62915e-16	Up	MAD83236.1	hypothetical protein [Deltaproteobacteria bacterium]	--	--	--	--	KOG2489	Transmembrane protein	ENOG410XPEV	cleft lip and palate	--	PF05602.12	Cleft lip and palate transmembrane protein 1 (CLPTM1)
TRINITY_DN1101_c0_g1_i1_1	80.7962	7.69382e-09	3.15333e-08	Up	--	--	--	--	--	--	--	--	ENOG4111MZ4	Conserved hypothetical, protein	--	--	--
TRINITY_DN1101_c0_g1_i1_2	86.6994	1.79937e-05	4.55652e-05	Up	WP_153236295.1	succinate-semialdehyde dehydrogenase [Glaciimonas sp. GS1]	P25526|GABD_ECOLI	Succinate-semialdehyde dehydrogenase [NADP(+)] GabD b2661 OS=Escherichia coli (strain K12) GN=b2661 PE=1 SV=1	112/157(71.34)	succinate-semialdehyde dehydrogenase / glutarate-semialdehyde dehydrogenase [EC:1.2.1.16 1.2.1.79 1.2.1.20]	KOG2451	Aldehyde dehydrogenase	COG1012	Dehydrogenase	Molecular Function: succinate-semialdehyde dehydrogenase (NAD+) activity (GO:0004777);|Cellular Component: cytoplasm (GO:0005737);|Biological Process: nitrogen compound metabolic process (GO:0006807);|Molecular Function: succinate-semialdehyde dehydrogenase [NAD(P)+] activity (GO:0009013);|Biological Process: gamma-aminobutyric acid catabolic process (GO:0009450);|Molecular Function: NADP binding…	PF00171.22	Aldehyde dehydrogenase family
TRINITY_DN1101_c0_g1_i1_3	323.831	1.11158e-11	6.43063e-11	Up	BAA25319.1	Aur1-C [Shuttle vector pAUR101]	--	--	--	--	--	--	ENOG410XTGU	resistance) protein	--	PF14378.6	PAP2 superfamily
TRINITY_DN11020_c0_g1_i1_4	806.627	6.94556e-38	3.99891e-36	Up	WP_147504683.1	translation elongation factor EF-1 subunit alpha [Acinetobacter baumannii]	A8ABM5|EF1A_IGNH4	Elongation factor 1-alpha Igni_1150 OS=Ignicoccus hospitalis (strain KIN4/I / DSM 18386 / JCM 14125) GN=Igni_1150 PE=3 SV=1	249/444(56.08)	elongation factor 1-alpha	KOG0052	Translation elongation factor EF-1 alpha/Tu	COG5256	This protein promotes the GTP-dependent binding of aminoacyl-tRNA to the A-site of ribosomes during protein biosynthesis (By similarity)	Molecular Function: translation elongation factor activity (GO:0003746);|Molecular Function: GTPase activity (GO:0003924);|Molecular Function: GTP binding (GO:0005525);|Cellular Component: cytoplasm (GO:0005737);	PF00009.27,PF03143.17,PF03144.25	Elongation factor Tu GTP binding domain|Elongation factor Tu C-terminal domain|Elongation factor Tu domain 2
TRINITY_DN11021_c0_g1_i1_2	39.6087	3.58113e-05	8.6582e-05	Up	--	--	--	--	--	--	--	--	ENOG410ZZEU	Conserved hypothetical, protein	--	--	--
TRINITY_DN11023_c0_g1_i1_2	38.6924	0.0016924	0.00309422	Up	--	--	--	--	--	--	KOG2975	Translation initiation factor 3, subunit f (eIF-3f)	COG1310	Component of the eukaryotic translation initiation factor 3 (eIF-3) complex, which is involved in protein synthesis and, together with other initiation factors, stimulates binding of mRNA and methionyl-tRNAi to the 40S ribosome (By similarity)	--	PF13012.6	Maintenance of mitochondrial structure and function
TRINITY_DN11024_c0_g1_i1_4	51.4783	1.59685e-05	4.07545e-05	Up	--	--	--	--	--	--	--	--	ENOG410XWFD	Conserved hypothetical, protein	--	--	--
TRINITY_DN11027_c0_g1_i1_4	87.7627	1.15209e-08	4.61802e-08	Up	AIC53971.1	AP2A2, partial [synthetic construct]	--	--	--	--	KOG1077	Vesicle coat complex AP-2, alpha subunit	ENOG410XNQE	Adaptor-related protein complex 2, alpha	--	PF01602.20	Adaptin N terminal region
TRINITY_DN11028_c0_g1_i1_2	31.8224	0.0103935	0.0166877	Up	--	--	--	--	--	--	--	--	ENOG410Y1SY	Catalyzes the hydrolysis of inorganic polyphosphate (poly P) chains of many hundreds of phosphate residues into shorter lengths (By similarity)	--	--	--
TRINITY_DN11029_c0_g1_i1_4	194.869	1.23194e-13	8.85603e-13	Up	--	--	--	--	--	--	KOG4148	Uncharacterized conserved protein	ENOG410XXRM	Cytochrome c oxidase biogenesis protein Cmc1 like	--	--	--
TRINITY_DN11029_c0_g1_i2_1	0.390069	1.17333e-08	4.69574e-08	Down	WP_162952686.1	hypothetical protein [Streptomyces hundungensis]	--	--	--	--	KOG3177	Oligoketide cyclase/lipid transport protein	ENOG410ZPCW	Rare lipoprotein A (RlpA)-like double-psi beta-barrel	--	PF03364.20	Polyketide cyclase / dehydrase and lipid transport
TRINITY_DN11030_c0_g1_i1_2	121.806	2.64674e-10	1.30422e-09	Up	WP_141195199.1	HEAT repeat domain-containing protein, partial [Bacillus sp. OG2]	--	--	--	--	KOG4224	Armadillo repeat protein VAC8 required for vacuole fusion, inheritance and cytosol-to-vacuole protein targeting	ENOG410XRTN	U-box domain-containing protein	--	PF00514.23,PF13513.6,PF02985.22,PF13646.6,PF01602.20,PF04826.13,PF05804.12,PF12717.7	Armadillo/beta-catenin-like repeat|HEAT-like repeat|HEAT repeat|HEAT repeats|Adaptin N terminal region|Armadillo-like|Kinesin-associated protein (KAP)|non-SMC mitotic condensation complex subunit 1
TRINITY_DN11030_c0_g1_i1_4	0.307915	3.07644e-11	1.68619e-10	Down	--	--	--	--	--	--	--	--	--	--	--	--	--
TRINITY_DN11032_c0_g1_i1_2	562.267	8.61562e-20	1.12854e-18	Up	OGH81625.1	orotidine 5'-phosphate decarboxylase [Candidatus Magasanikbacteria bacterium RIFCSPLOWO2_12_FULL_34_7]	--	--	119/351(33.90)	uridine monophosphate synthetase [EC:2.4.2.10 4.1.1.23]	KOG1377	Uridine 5'- monophosphate synthase/orotate phosphoribosyltransferase	COG0284	Catalyzes the decarboxylation of orotidine 5'- monophosphate (OMP) to uridine 5'-monophosphate (UMP) (By similarity)	--	PF00215.24	Orotidine 5'-phosphate decarboxylase / HUMPS family
TRINITY_DN11033_c0_g1_i1_3	0.324867	0.00133501	0.0024842	Down	--	--	--	--	--	--	--	--	--	--	--	--	--
TRINITY_DN11034_c0_g1_i1_2	33.7251	0.00177875	0.00323807	Up	--	--	--	--	--	--	--	--	--	--	--	--	--
TRINITY_DN11034_c0_g1_i1_4	149.902	5.90946e-12	3.51832e-11	Up	AAP36792.1	Homo sapiens putative breast adenocarcinoma marker (32kD), partial [synthetic construct]	--	--	--	--	KOG3230	Vacuolar assembly/sorting protein DID4	COG5491	Charged multivesicular body protein	--	PF03357.21	Snf7
TRINITY_DN11034_c0_g1_i7_1	0.459379	0.000499719	0.000997195	Down	--	--	--	--	--	--	--	--	--	--	--	--	--
TRINITY_DN11035_c0_g1_i1_4	162.962	4.24974e-13	2.86479e-12	Up	--	--	--	--	--	--	--	--	--	--	--	--	--
TRINITY_DN11036_c0_g1_i1_4	626.34	1.6482e-18	1.90918e-17	Up	WP_071227307.1	superoxide dismutase [Acinetobacter baumannii]	Q9PKA0|SODM_CHLMU	Superoxide dismutase [Mn] TC_0567 OS=Chlamydia muridarum (strain MoPn / Nigg) GN=TC_0567 PE=3 SV=2	103/201(51.24)	superoxide dismutase, Fe-Mn family [EC:1.15.1.1]	KOG0876	Manganese superoxide dismutase	COG0605	Destroys radicals which are normally produced within the cells and which are toxic to biological systems (By similarity)	Molecular Function: superoxide dismutase activity (GO:0004784);|Molecular Function: metal ion binding (GO:0046872);	PF02777.18,PF00081.22	Iron/manganese superoxide dismutases, C-terminal domain|Iron/manganese superoxide dismutases, alpha-hairpin domain
TRINITY_DN11037_c0_g1_i1_4	82.0526	7.32351e-08	2.62222e-07	Up	--	--	--	--	--	--	--	--	ENOG4111MKS	Conserved hypothetical, protein	--	--	--
TRINITY_DN11038_c0_g1_i2_1	0.356012	5.56568e-53	6.37988e-51	Down	MAD85589.1	hypothetical protein [Deltaproteobacteria bacterium]	--	--	--	--	--	--	COG3673	Conserved hypothetical, protein	--	PF09994.9	Uncharacterized alpha/beta hydrolase domain (DUF2235)
TRINITY_DN11039_c0_g1_i1_2	62.3446	4.67006e-05	0.000110836	Up	--	--	--	--	--	--	--	--	ENOG41123HK	Conserved hypothetical, protein	--	--	--
TRINITY_DN1103_c0_g1_i1_4	174.676	3.79253e-11	2.05599e-10	Up	HDW31958.1	tyrosine-protein phosphatase [Chloroflexi bacterium]	I6WXK4|PTPB_MYCTU	Triple specificity protein phosphatase PtpB Rv0153c OS=Mycobacterium tuberculosis (strain ATCC 25618 / H37Rv) GN=Rv0153c PE=1 SV=1	--	--	--	--	COG2365	protein tyrosine serine phosphatase	--	PF13350.6	Tyrosine phosphatase family
TRINITY_DN11040_c0_g1_i1_4	330.75	1.36383e-15	1.18119e-14	Up	RYF39057.1	hypothetical protein EOO38_23850 [Cytophagaceae bacterium]	--	--	--	--	--	--	ENOG4111B9G	Conserved hypothetical, protein	--	PF03407.16,PF05637.12	Nucleotide-diphospho-sugar transferase|galactosyl transferase GMA12/MNN10 family
TRINITY_DN11041_c0_g1_i1_4	87.3483	5.36803e-08	1.9592e-07	Up	--	--	--	--	--	--	--	--	ENOG410XP6A	Chromosome 12 open reading frame 44	--	PF07855.12	Autophagy-related protein 101
TRINITY_DN11041_c0_g1_i6_1	2.28564	2.36259e-14	1.81533e-13	Up	--	--	--	--	--	--	--	--	ENOG4110CRU		--	--	--
TRINITY_DN11042_c0_g1_i1_4	2.23992	3.6669e-06	1.03123e-05	Up	RYF52321.1	hypothetical protein EOO38_00600 [Cytophagaceae bacterium]	--	--	--	--	--	--	--	--	--	--	--
TRINITY_DN11042_c1_g5_i1_1	2.23444	5.77955e-20	7.71816e-19	Up	MAD85519.1	hypothetical protein [Deltaproteobacteria bacterium]	O31528|RHGT2_BACSU	Probable rhamnogalacturonan acetylesterase YesY BSU07070 OS=Bacillus subtilis (strain 168) GN=BSU07070 PE=1 SV=1	--	--	--	--	COG2755	lipolytic protein G-D-S-L family	Molecular Function: hydrolase activity, acting on ester bonds (GO:0016788);	PF13472.6	GDSL-like Lipase/Acylhydrolase family
TRINITY_DN11043_c0_g1_i1_4	0.256882	0.000383312	0.000779329	Down	--	--	--	--	--	--	--	--	--	--	--	--	--
TRINITY_DN11045_c0_g1_i1_2	85.4709	9.31763e-06	2.46007e-05	Up	--	--	--	--	--	--	--	--	ENOG410YSRR	Conserved hypothetical, protein	--	--	--
TRINITY_DN11046_c0_g1_i1_4	142.142	5.58736e-09	2.33418e-08	Up	AIC62085.1	ZMPSTE24, partial [synthetic construct]	--	--	92/247(37.25)	STE24 endopeptidase [EC:3.4.24.84]	KOG2719	Metalloprotease	COG0501	Protease HtpX homolog	--	PF16491.5	CAAX prenyl protease N-terminal, five membrane helices
TRINITY_DN11047_c0_g1_i1_3	45.1745	0.000177321	0.000382696	Up	--	--	--	--	--	--	--	--	ENOG410ZVN7	phosphate transporter	--	--	--
TRINITY_DN11048_c0_g1_i1_3	44.1424	0.00445856	0.00761616	Up	--	--	--	--	--	--	--	--	ENOG410YPGN		--	--	--
TRINITY_DN1104_c0_g1_i1_1	3.96307	0.00244664	0.0043633	Up	--	--	--	--	--	--	--	--	--	--	--	--	--
TRINITY_DN1104_c0_g1_i2_2	22.4721	0.0117661	0.0187019	Up	--	--	--	--	--	--	--	--	--	--	--	--	--
TRINITY_DN11050_c0_g1_i1_2	282.392	5.56358e-17	5.46924e-16	Up	MAD87252.1	hypothetical protein [Deltaproteobacteria bacterium]	P27643|SP5K_BACSU	Stage V sporulation protein K BSU17420 OS=Bacillus subtilis (strain 168) GN=BSU17420 PE=2 SV=3	--	--	KOG0730	AAA+-type ATPase	COG0464	Aaa atpase	Molecular Function: ATP binding (GO:0005524);|Biological Process: sporulation resulting in formation of a cellular spore (GO:0030435);	PF00004.29	ATPase family associated with various cellular activities (AAA)
TRINITY_DN11051_c0_g1_i1_2	667.84	1.35534e-17	1.43121e-16	Up	TQL12240.1	ribose 5-phosphate isomerase B [Terrabacter sp. SLBN-196]	A0QXE5|DERI1_MYCS2	D-erythrulose-4-phosphate isomerase 1 MSMEG_3272 OS=smegmatis) GN=MSMEG_3272 PE=1 SV=1	105/155(67.74)	ribose 5-phosphate isomerase B [EC:5.3.1.6]	--	--	COG0698	Isomerase	Molecular Function: ribose-5-phosphate isomerase activity (GO:0004751);|Biological Process: carbohydrate utilization (GO:0009758);|Biological Process: carbohydrate catabolic process (GO:0016052);|Molecular Function: intramolecular oxidoreductase activity, interconverting aldoses and ketoses (GO:0016861);|Biological Process: cellular response to carbohydrate stimulus (GO:0071322);	PF02502.18	Ribose/Galactose Isomerase
TRINITY_DN11052_c0_g1_i1_2	636.27	9.7584e-21	1.40941e-19	Up	WP_036559913.1	MULTISPECIES: 3-hydroxyisobutyrate dehydrogenase [Oligella]	P28811|MMSB_PSEAE	3-hydroxyisobutyrate dehydrogenase PA3569 OS=14847 / LMG 12228 / 1C / PRS 101 / PAO1) GN=PA3569 PE=1 SV=1	136/304(44.74)	3-hydroxyisobutyrate dehydrogenase [EC:1.1.1.31]	KOG0409	Predicted dehydrogenase	COG2084	Dehydrogenase	Biological Process: valine catabolic process (GO:0006574);|Molecular Function: 3-hydroxyisobutyrate dehydrogenase activity (GO:0008442);|Molecular Function: oxidoreductase activity, acting on the CH-OH group of donors, NAD or NADP as acceptor (GO:0016616);|Molecular Function: NADP binding (GO:0050661);|Molecular Function: NAD binding (GO:0051287);	PF03446.15,PF14833.6,PF03807.17	NAD binding domain of 6-phosphogluconate dehydrogenase|NAD-binding of NADP-dependent 3-hydroxyisobutyrate dehydrogenase|NADP oxidoreductase coenzyme F420-dependent
TRINITY_DN11052_c0_g1_i1_4	122.503	1.12845e-10	5.8234e-10	Up	OGY24050.1	hypothetical protein A2172_00690 [Candidatus Woykebacteria bacterium RBG_13_40_15]	--	--	--	--	KOG2693	Putative zinc transporter	COG0428	zinc transporter	--	PF02535.22	ZIP Zinc transporter
TRINITY_DN11053_c0_g1_i1_2	205.73	1.00591e-13	7.30582e-13	Up	--	--	--	--	--	--	KOG3149	Transcription initiation factor IIF, auxiliary subunit	COG5033	myeloid lymphoid or mixed-lineage leukemia (trithorax homolog, Drosophila)	--	PF03366.16,PF17035.5	YEATS family|Bromodomain extra-terminal - transcription regulation
TRINITY_DN11055_c0_g1_i1_4	99.8486	3.76819e-10	1.82175e-09	Up	--	--	--	--	--	--	--	--	COG0654	oxidoreductase activity, acting on paired donors, with incorporation or reduction of molecular oxygen, NAD(P)H as one donor, and incorporation of one atom of oxygen	--	--	--
TRINITY_DN11056_c0_g1_i1_4	35.5807	0.00150285	0.00277127	Up	MAD81675.1	TIGR01456 family HAD-type hydrolase [Deltaproteobacteria bacterium]	--	--	--	--	KOG1618	Predicted phosphatase	COG0647	Hydrolase	--	--	--
TRINITY_DN11056_c0_g5_i1_1	6.04728	7.01745e-07	2.18046e-06	Up	--	--	--	--	--	--	--	--	--	--	--	--	--
TRINITY_DN11058_c0_g1_i1_2	47.6144	5.10511e-06	1.40604e-05	Up	--	--	--	--	--	--	--	--	--	--	--	--	--
TRINITY_DN11058_c0_g1_i1_4	228.36	3.27757e-13	2.23682e-12	Up	RYH32525.1	hypothetical protein EON65_00345 [archaeon]	--	--	--	--	--	--	ENOG410ZU8I	DENN (AEX-3) domain protein	--	PF02141.21,PF03456.18	DENN (AEX-3) domain|uDENN domain
TRINITY_DN11059_c0_g1_i1_2	281.645	7.57801e-15	6.1353e-14	Up	OUC05796.1	isocitrate dehydrogenase [Litorilinea aerophila]	Q5SIJ1|HICDH_THET8	Homoisocitrate dehydrogenase TTHA1378 OS=Thermus thermophilus (strain HB8 / ATCC 27634 / DSM 579) GN=TTHA1378 PE=1 SV=1	200/362(55.25)	homoisocitrate dehydrogenase [EC:1.1.1.87]	KOG0785	Isocitrate dehydrogenase, alpha subunit	COG0473	3-isopropylmalate dehydrogenase activity	Biological Process: lysine biosynthetic process via aminoadipic acid (GO:0019878);|Molecular Function: metal ion binding (GO:0046872);|Molecular Function: homoisocitrate dehydrogenase activity (GO:0047046);	PF00180.20	Isocitrate/isopropylmalate dehydrogenase
TRINITY_DN1105_c0_g1_i1_1	24.3632	0.00177937	0.00323897	Up	--	--	--	--	--	--	--	--	ENOG410XPW1	Signal-recognition-particle assembly has a crucial role in targeting secretory proteins to the rough endoplasmic reticulum membrane (By similarity)	--	PF16969.5	RNA-binding signal recognition particle 68
TRINITY_DN11060_c0_g1_i1_2	70.405	1.72993e-06	5.08817e-06	Up	MBV36598.1	hypothetical protein [Rickettsiales bacterium]	--	--	--	--	--	--	COG1275	C4-dicarboxylate transporter malic acid transport protein	--	PF03595.17	Voltage-dependent anion channel
TRINITY_DN11060_c0_g1_i1_4	1258.1	5.66124e-27	1.60961e-25	Up	WP_161975310.1	dihydrodipicolinate synthase family protein [Tengunoibacter tsumagoiensis]	C5CHX9|DAPA_KOSOT	4-hydroxy-tetrahydrodipicolinate synthase Kole_0106 OS=Kosmotoga olearia (strain ATCC BAA-1733 / DSM 21960 / TBF 19.5.1) GN=Kole_0106 PE=3 SV=1	109/306(35.62)	4-hydroxy-2-oxoglutarate aldolase [EC:4.1.3.16]	--	--	COG0329	Catalyzes the condensation of (S)-aspartate-beta- semialdehyde (S)-ASA and pyruvate to 4-hydroxy- tetrahydrodipicolinate (HTPA) (By similarity)	Cellular Component: cytoplasm (GO:0005737);|Molecular Function: 4-hydroxy-tetrahydrodipicolinate synthase (GO:0008840);|Biological Process: lysine biosynthetic process via diaminopimelate (GO:0009089);|Biological Process: diaminopimelate biosynthetic process (GO:0019877);	PF00701.22	Dihydrodipicolinate synthetase family
TRINITY_DN11061_c0_g1_i1_4	18.1037	0.0247212	0.0371448	Up	--	--	--	--	--	--	--	--	COG0510	Ethanolamine kinase	--	PF01633.20	Choline/ethanolamine kinase
TRINITY_DN11062_c0_g1_i1_2	235.563	2.8242e-13	1.94312e-12	Up	WP_147404598.1	hypothetical protein [Macrococcus caseolyticus]	--	--	--	--	KOG1470	Phosphatidylinositol transfer protein PDR16 and related proteins	ENOG410Y3Q0	CRAL TRIO domain protein	--	PF00650.20,PF13716.6	CRAL/TRIO domain|Divergent CRAL/TRIO domain
TRINITY_DN11062_c0_g1_i1_4	39.5762	0.0155241	0.0241494	Up	WP_013177186.1	phosphoglycerate dehydrogenase [Truepera radiovictrix]	--	--	--	--	--	--	COG0111	Dehydrogenase	--	--	--
TRINITY_DN11063_c0_g1_i1_2	23.3629	0.00682974	0.0113232	Up	--	--	--	--	--	--	--	--	--	--	--	--	--
TRINITY_DN11063_c0_g1_i1_3	35.2433	0.00467141	0.00794607	Up	--	--	--	--	--	--	--	--	ENOG4111WIA		--	--	--
TRINITY_DN11063_c0_g1_i1_4	139.854	2.45804e-11	1.36466e-10	Up	PIQ36744.1	disulfide bond formation protein DsbA [Xanthomonadales bacterium CG17_big_fil_post_rev_8_21_14_2_50_64_11]	--	--	--	--	--	--	COG3917	dsbA oxidoreductase	--	PF01323.20	DSBA-like thioredoxin domain
TRINITY_DN11064_c0_g1_i1_2	40.7172	6.6309e-05	0.000153519	Up	MSR39922.1	Nif3-like dinuclear metal center hexameric protein [Planctomycetes bacterium]	Q9CGM3|GCH1L_LACLA	GTP cyclohydrolase 1 type 2 homolog L84937 OS=Lactococcus lactis subsp. lactis (strain IL1403) (Streptococcus lactis) GN=L84937 PE=3 SV=1	--	--	KOG4131	Ngg1-interacting factor 3 protein NIF3L1	COG0327	dinuclear metal center protein, YbgI	Molecular Function: metal ion binding (GO:0046872);	PF01784.18	NIF3 (NGG1p interacting factor 3)
TRINITY_DN11065_c0_g1_i1_3	0.0903224	0.0114912	0.0182948	Down	CEF49967.1	cytochrome oxidase subunit II, partial [Termitidae environmental sample]	Q1RI44|COX2_RICBR	Probable cytochrome c oxidase subunit 2 RBE_0889 OS=Rickettsia bellii (strain RML369-C) GN=RBE_0889 PE=3 SV=1	93/212(43.87)	cytochrome c oxidase subunit II [EC:7.1.1.9]	KOG4767	Cytochrome c oxidase, subunit II, and related proteins	COG1622	Subunits I and II form the functional core of the enzyme complex. Electrons originating in cytochrome c are transferred via heme a and Cu(A) to the binuclear center formed by heme a3 and Cu(B) (By similarity)	Molecular Function: cytochrome-c oxidase activity (GO:0004129);|Molecular Function: copper ion binding (GO:0005507);|Cellular Component: plasma membrane (GO:0005886);|Cellular Component: integral component of membrane (GO:0016021);|Cellular Component: respiratory chain (GO:0070469);	--	--
TRINITY_DN11065_c0_g1_i1_4	42.4925	0.000375998	0.000765688	Up	MAD83095.1	hypothetical protein [Deltaproteobacteria bacterium]	--	--	--	--	--	--	ENOG4111YWX	Conserved hypothetical, protein	--	--	--
TRINITY_DN11065_c0_g1_i8_1	2.64022	0.000165173	0.000358124	Up	HHG10207.1	hypothetical protein [bacterium]	Q5UQ24|YL205_MIMIV	Putative serine/threonine-protein kinase L205 MIMI_L205 OS=Acanthamoeba polyphaga mimivirus (APMV) GN=MIMI_L205 PE=3 SV=1	--	--	KOG1290	Serine/threonine protein kinase	ENOG410XRBH	SRSF protein kinase	Molecular Function: protein serine/threonine kinase activity (GO:0004674);|Molecular Function: ATP binding (GO:0005524);	PF00069.25	Protein kinase domain
TRINITY_DN11065_c0_g2_i12_1	2.51055	2.99493e-14	2.2784e-13	Up	--	--	--	--	--	--	--	--	--	--	--	--	--
TRINITY_DN11066_c0_g1_i1_4	51.6206	0.000144408	0.000316268	Up	--	--	--	--	--	--	--	--	ENOG410XRXN	mannan polymerase complexes MNN9 subunit	--	PF03452.14	Anp1
TRINITY_DN11068_c0_g1_i1_2	149.589	4.26987e-11	2.30146e-10	Up	--	--	--	--	--	--	--	--	ENOG410XWWT		--	--	--
TRINITY_DN11068_c0_g1_i1_4	49.4975	1.82635e-05	4.6193e-05	Up	RYZ83667.1	FAD-dependent oxidoreductase, partial [Proteobacteria bacterium]	--	--	--	--	--	--	ENOG410ZQF3	Conserved hypothetical, protein	--	PF11885.8	Protein of unknown function (DUF3405)
TRINITY_DN11069_c0_g1_i1_2	41.5498	0.000225925	0.000478182	Up	--	--	--	--	--	--	--	--	ENOG4111M3T	Dentin matrix acidic phosphoprotein 1	--	--	--
TRINITY_DN11069_c0_g1_i1_4	1106.01	2.5973e-24	5.58079e-23	Up	MAD87650.1	hypothetical protein [Deltaproteobacteria bacterium]	--	--	--	--	--	--	ENOG4111MEJ	Conserved hypothetical, protein	--	PF08611.10	Fungal protein of unknown function (DUF1774)
TRINITY_DN1106_c0_g1_i1_2	239.76	6.5012e-12	3.85251e-11	Up	--	--	--	--	--	--	KOG3195	Uncharacterized membrane protein NPD008/CGI-148	ENOG4111GAN	Family with sequence similarity 18, member	--	--	--
TRINITY_DN11070_c0_g1_i1_2	85.4101	2.92747e-08	1.10987e-07	Up	--	--	--	--	--	--	--	--	COG0053	cation diffusion facilitator family transporter	--	--	--
TRINITY_DN11070_c0_g1_i1_4	443.47	1.93996e-21	2.98391e-20	Up	WP_147850038.1	pyruvate dehydrogenase complex E1 component subunit beta [Enhydrobacter sp. CC-CFT640]	Q9R9N4|ODPB_RHIME	Pyruvate dehydrogenase E1 component subunit beta SMc01031 OS=meliloti) GN=SMc01031 PE=3 SV=2	211/326(64.72)	pyruvate dehydrogenase E1 component beta subunit [EC:1.2.4.1]	KOG0524	Pyruvate dehydrogenase E1, beta subunit	COG0022	Dehydrogenase, E1 component	Molecular Function: pyruvate dehydrogenase (acetyl-transferring) activity (GO:0004739);|Biological Process: acetyl-CoA biosynthetic process from pyruvate (GO:0006086);|Biological Process: glycolytic process (GO:0006096);	PF02779.24,PF02780.20	Transketolase, pyrimidine binding domain|Transketolase, C-terminal domain
TRINITY_DN11072_c0_g1_i1_2	157.247	4.93955e-12	2.96736e-11	Up	--	--	--	--	--	--	--	--	COG5048	Zinc finger protein	--	--	--
TRINITY_DN11072_c0_g2_i2_1	3.72421	2.45321e-05	6.07321e-05	Up	--	--	--	--	--	--	--	--	COG0737	5-Nucleotidase	--	--	--
TRINITY_DN11073_c0_g1_i1_2	63.9722	4.47825e-06	1.24381e-05	Up	--	--	--	--	--	--	--	--	ENOG4111KNS	Conserved hypothetical, protein	--	--	--
TRINITY_DN11074_c0_g1_i1_2	158.63	4.76695e-07	1.52035e-06	Up	MAD82241.1	hypothetical protein [Deltaproteobacteria bacterium]	--	--	--	--	KOG0254	Predicted transporter (major facilitator superfamily)	ENOG410XNQK	Transporter	--	PF00083.24	Sugar (and other) transporter
TRINITY_DN11075_c0_g1_i1_2	174.673	3.14566e-12	1.93326e-11	Up	--	--	--	--	--	--	--	--	ENOG4111FP9	WSC domain containing	--	--	--
TRINITY_DN11075_c0_g1_i1_3	37.5184	0.0143445	0.0224439	Up	--	--	--	--	--	--	KOG0061	Transporter, ABC superfamily (Breast cancer resistance protein)	COG1131	(ABC) transporter	--	PF01061.24	ABC-2 type transporter
TRINITY_DN11076_c0_g1_i1_4	199.566	1.17918e-13	8.49604e-13	Up	TVR50229.1	hypothetical protein EA421_17540 [Gemmatimonadales bacterium]	Q81AF4|PGDA3_BACCR	Peptidoglycan-N-acetylglucosamine deacetylase BC_3618 BC_3618 OS=9373 / NRRL B-3711) GN=BC_3618 PE=1 SV=1	--	--	--	--	COG0726	4-amino-4-deoxy-alpha-L-arabinopyranosyl undecaprenyl phosphate biosynthetic process	--	PF01522.21	Polysaccharide deacetylase
TRINITY_DN11077_c0_g1_i1_4	65.791	9.69293e-05	0.000218578	Up	AGV33546.1	endoxylanase II/beta-fructofuranosidase fusion protein [synthetic construct]	--	--	33/86(38.37)	beta-fructofuranosidase [EC:3.2.1.26]	--	--	ENOG410Y2Z8	extracellular invertase	--	PF00251.20	Glycosyl hydrolases family 32 N-terminal domain
TRINITY_DN11077_c0_g3_i4_1	0.492378	3.72404e-06	1.04661e-05	Down	MAD87521.1	hypothetical protein [Deltaproteobacteria bacterium]	O32182|YUSP_BACSU	Uncharacterized MFS-type transporter YusP BSU32880 OS=Bacillus subtilis (strain 168) GN=BSU32880 PE=3 SV=1	--	--	KOG0255	Synaptic vesicle transporter SVOP and related transporters (major facilitator superfamily)	COG0477	major facilitator Superfamily	Cellular Component: integral component of plasma membrane (GO:0005887);|Molecular Function: transmembrane transporter activity (GO:0022857);|Biological Process: transmembrane transport (GO:0055085);	PF07690.16,PF00083.24	Major Facilitator Superfamily|Sugar (and other) transporter
TRINITY_DN11079_c0_g1_i1_3	189.793	9.77236e-12	5.68849e-11	Up	MAD87902.1	hypothetical protein [Deltaproteobacteria bacterium]	--	--	--	--	--	--	ENOG410Z82W	C6 zinc finger protein	--	PF00172.18	Fungal Zn(2)-Cys(6) binuclear cluster domain
TRINITY_DN11079_c0_g1_i1_4	36.549	0.00111126	0.00209383	Up	MAD83902.1	hypothetical protein [Deltaproteobacteria bacterium]	--	--	--	--	--	--	COG2120	lmbE family	--	--	--
TRINITY_DN1107_c0_g1_i1_4	67.8148	1.1514e-05	2.99933e-05	Up	--	--	--	--	--	--	--	--	ENOG410ZXE1	Conserved hypothetical, protein	--	PF08538.10	Protein of unknown function (DUF1749)
TRINITY_DN11080_c0_g1_i1_4	47.4616	1.08958e-05	2.84648e-05	Up	--	--	--	--	--	--	--	--	ENOG410Y814		--	--	--
TRINITY_DN11081_c0_g1_i1_4	200.322	7.12107e-14	5.25635e-13	Up	WP_027329521.1	uracil-DNA glycosylase [Marinimicrobium agarilyticum]	Q182G9|UNG_CLOD6	Uracil-DNA glycosylase CD630_24810 OS=Clostridioides difficile (strain 630) (Peptoclostridium difficile) GN=CD630_24810 PE=3 SV=1	115/229(50.22)	uracil-DNA glycosylase [EC:3.2.2.27]	KOG2994	Uracil DNA glycosylase	COG0692	Excises uracil residues from the DNA which can arise as a result of misincorporation of dUMP residues by DNA polymerase or due to deamination of cytosine (By similarity)	--	PF03167.19	Uracil DNA glycosylase superfamily
TRINITY_DN11082_c0_g1_i1_2	119.671	3.24456e-10	1.58127e-09	Up	RME51030.1	aminotransferase class I/II-fold pyridoxal phosphate-dependent enzyme [Caldilineae bacterium]	P9WPZ5|DAPC_MYCTU	Probable N-succinyldiaminopimelate aminotransferase DapC Rv0858c OS=Mycobacterium tuberculosis (strain ATCC 25618 / H37Rv) GN=Rv0858c PE=1 SV=1	--	--	KOG0257	Kynurenine aminotransferase, glutamine transaminase K	COG0436	aminotransferase	Cellular Component: cell wall (GO:0005618);|Cellular Component: cytoplasm (GO:0005737);|Molecular Function: succinyldiaminopimelate transaminase activity (GO:0009016);|Biological Process: lysine biosynthetic process via diaminopimelate (GO:0009089);|Molecular Function: pyridoxal phosphate binding (GO:0030170);	PF00155.21	Aminotransferase class I and II
TRINITY_DN11082_c0_g1_i1_3	0.0190096	6.19334e-29	2.0726e-27	Down	--	--	--	--	--	--	--	--	--	--	--	--	--
TRINITY_DN11083_c0_g1_i1_4	0.342813	0.00436226	0.00746481	Down	--	--	--	--	--	--	--	--	--	--	--	--	--
TRINITY_DN11084_c0_g4_i1_1	3.51601	0.0123275	0.0195292	Up	--	--	--	--	--	--	--	--	--	--	--	--	--
TRINITY_DN11086_c0_g1_i1_3	86.8797	0.0322051	0.0475134	Up	--	--	--	--	--	--	--	--	ENOG410Y47J		--	--	--
TRINITY_DN11086_c0_g1_i1_4	31.3662	0.0103392	0.0166078	Up	--	--	--	--	--	--	--	--	COG1752	K07001 NTE family protein	--	--	--
TRINITY_DN11087_c0_g1_i1_2	132.276	5.13613e-11	2.7514e-10	Up	HHG10935.1	hypothetical protein [bacterium]	B3E6Y9|NADK_GEOLS	NAD kinase Glov_2681 OS=Geobacter lovleyi (strain ATCC BAA-1151 / DSM 17278 / SZ) GN=Glov_2681 PE=3 SV=1	84/232(36.21)	NAD+ kinase [EC:2.7.1.23]	KOG2178	Predicted sugar kinase	COG0061	Catalyzes the phosphorylation of NAD to NADP. Utilizes ATP and other nucleoside triphosphates as well as inorganic polyphosphate as a source of phosphorus (By similarity)	Molecular Function: NAD+ kinase activity (GO:0003951);|Molecular Function: ATP binding (GO:0005524);|Cellular Component: cytoplasm (GO:0005737);|Biological Process: NADP biosynthetic process (GO:0006741);|Biological Process: NAD metabolic process (GO:0019674);|Molecular Function: metal ion binding (GO:0046872);	PF01513.21	ATP-NAD kinase
TRINITY_DN11087_c0_g1_i1_3	129.525	1.27846e-07	4.42027e-07	Up	--	--	--	--	--	--	--	--	--	--	--	--	--
TRINITY_DN11087_c0_g2_i1_1	33.324	4.73471e-10	2.26054e-09	Up	--	--	--	--	--	--	--	--	--	--	--	--	--
TRINITY_DN11088_c0_g1_i1_4	800.016	7.77002e-23	1.40598e-21	Up	MAD84007.1	hypothetical protein [Deltaproteobacteria bacterium]	--	--	--	--	--	--	ENOG4110WR3	Methyltransferase domain	--	PF13489.6,PF13847.6,PF13649.6,PF08241.12,PF08242.12	Methyltransferase domain|Methyltransferase domain|Methyltransferase domain|Methyltransferase domain|Methyltransferase domain
TRINITY_DN11090_c0_g1_i1_4	32.2631	0.0018425	0.00334548	Up	--	--	--	--	--	--	--	--	COG0471	Transporter	--	--	--
TRINITY_DN11091_c0_g1_i1_4	267.06	4.68779e-14	3.5083e-13	Up	RYH03683.1	hypothetical protein EON65_47230, partial [archaeon]	--	--	--	--	KOG3329	RAN guanine nucleotide release factor	ENOG4111I9Z	RAN guanine nucleotide release factor	--	PF04603.12	Ran-interacting Mog1 protein
TRINITY_DN11092_c0_g1_i1_4	0.135038	4.59395e-07	1.46831e-06	Down	--	--	--	--	--	--	--	--	--	--	--	--	--
TRINITY_DN11093_c0_g1_i1_3	53.4725	2.23417e-06	6.46393e-06	Up	--	--	--	--	--	--	--	--	--	--	--	--	--
TRINITY_DN11095_c0_g1_i1_2	657.845	2.85016e-21	4.2978e-20	Up	AKI71006.1	NDUFS3, partial [synthetic construct]	Q2RU38|NUOC_RHORT	NADH-quinone oxidoreductase subunit C Rru_A1557 OS=NCIB 8255 / S1) GN=Rru_A1557 PE=3 SV=1	101/184(54.89)	NADH-quinone oxidoreductase subunit C [EC:7.1.1.2]	KOG1713	NADH-ubiquinone oxidoreductase, NDUFS3/30 kDa subunit	COG0852	NDH-1 shuttles electrons from NADH, via FMN and iron- sulfur (Fe-S) centers, to quinones in the respiratory chain. The immediate electron acceptor for the enzyme in this species is believed to be ubiquinone. Couples the redox reaction to proton translocation (for every two electrons transferred, four hydrogen ions are translocated across the cytoplasmic membrane), and thus conserves the redox ene…	Cellular Component: plasma membrane (GO:0005886);|Molecular Function: NADH dehydrogenase (ubiquinone) activity (GO:0008137);|Molecular Function: quinone binding (GO:0048038);	PF00329.19	Respiratory-chain NADH dehydrogenase, 30 Kd subunit
TRINITY_DN11095_c0_g1_i1_4	976.123	2.37144e-12	1.47933e-11	Up	RYF15582.1	hypothetical protein EOO77_13255 [Oxalobacteraceae bacterium]	D2D3B6|FUMD_SPHMC	Fumonisin B1 esterase fumD OS=Sphingopyxis macrogoltabida (Sphingomonas macrogoltabidus) GN=fumD PE=1 SV=1	--	--	KOG4389	Acetylcholinesterase/Butyrylcholinesterase	COG2272	Carboxylesterase	Molecular Function: cholinesterase activity (GO:0004104);	PF00135.28	Carboxylesterase family
TRINITY_DN11096_c0_g1_i1_2	333.018	9.13845e-19	1.07877e-17	Up	--	--	--	--	--	--	KOG0393	Ras-related small GTPase, Rho type	COG1100	GTP-binding Protein	--	--	--
TRINITY_DN11096_c0_g1_i1_4	445.451	5.38956e-20	7.21637e-19	Up	--	--	--	--	--	--	KOG4498	Uncharacterized conserved protein	ENOG4111J8T	AhpC TSA antioxidant enzyme domain containing 1	--	PF13911.6	AhpC/TSA antioxidant enzyme
TRINITY_DN11097_c0_g1_i1_2	50.0733	0.000120515	0.000267012	Up	--	--	--	--	--	--	--	--	COG0699	Dynamin family	--	--	--
TRINITY_DN11098_c0_g1_i1_2	111.641	3.89907e-09	1.65786e-08	Up	THB75263.1	hypothetical protein D6B25_12270 [Desulfobulbaceae bacterium]	P82291|CYB5_ECTSH	Soluble cytochrome b558 . OS=Ectothiorhodospira shaposhnikovii (Ectothiorhodospira vacuolata) GN=. PE=1 SV=2	--	--	KOG0537	Cytochrome b5	COG5274	cytochrome b5	Molecular Function: metal ion binding (GO:0046872);|Biological Process: oxidation-reduction process (GO:0055114);	PF00173.28,PF01070.18	Cytochrome b5-like Heme/Steroid binding domain|FMN-dependent dehydrogenase
TRINITY_DN11099_c0_g1_i13_1	0.471615	2.42966e-06	6.99837e-06	Down	MAD87987.1	hypothetical protein [Deltaproteobacteria bacterium]	Q9K498|EIZFM_STRCO	Epi-isozizaene 5-monooxygenase/(E)-beta-farnesene synthase SCO5223 OS=Streptomyces coelicolor (strain ATCC BAA-471 / A3(2) / M145) GN=SCO5223 PE=1 SV=1	--	--	KOG0156	Cytochrome P450 CYP2 subfamily	COG2124	Cytochrome p450	Molecular Function: monooxygenase activity (GO:0004497);|Molecular Function: iron ion binding (GO:0005506);|Cellular Component: cytosol (GO:0005829);|Molecular Function: terpene synthase activity (GO:0010333);|Molecular Function: sesquiterpene synthase activity (GO:0010334);|Molecular Function: oxidoreductase activity, acting on paired donors, with incorporation or reduction of molecular oxygen (…	PF00067.22	Cytochrome P450
TRINITY_DN1109_c0_g1_i1_2	0.301218	0.00111375	0.00209789	Down	--	--	--	--	--	--	--	--	--	--	--	--	--
TRINITY_DN110_c0_g1_i1_4	441.062	3.82629e-15	3.19906e-14	Up	AOW70406.1	glycoside hydrolase family 45 protein [uncultured organism]	P18126|GUNB_CELJU	Endoglucanase B CJA_0374 OS=cellulosa) GN=CJA_0374 PE=1 SV=1	--	--	--	--	ENOG410Z8DT	glycoside hydrolase family 45 protein	Molecular Function: cellulase activity (GO:0008810);|Biological Process: cellulose catabolic process (GO:0030245);|Molecular Function: cellulose binding (GO:0030248);|Cellular Component: periplasmic space (GO:0042597);	PF02015.16,PF00734.18	Glycosyl hydrolase family 45|Fungal cellulose binding domain
TRINITY_DN11100_c0_g1_i14_1	0.420835	4.52479e-26	1.16882e-24	Down	MAD87987.1	hypothetical protein [Deltaproteobacteria bacterium]	C9K1X6|COTB3_STRMJ	Cyclooctat-9-en-7-ol 5-monooxygenase cotB3 OS=Streptomyces melanosporofaciens GN=cotB3 PE=1 SV=1	--	--	KOG0156	Cytochrome P450 CYP2 subfamily	COG2124	Cytochrome p450	--	PF00067.22	Cytochrome P450
TRINITY_DN11100_c0_g1_i1_4	199.677	1.10274e-13	7.96798e-13	Up	WP_150063452.1	AAA family ATPase [Roseospira marina]	Q6L0P4|RFCL_PICTO	Replication factor C large subunit PTO0873 OS=100828) GN=PTO0873 PE=3 SV=1	--	--	KOG0742	AAA+-type ATPase	ENOG4110SBZ	ATPase family associated with various cellular activities (AAA)	Molecular Function: DNA clamp loader activity (GO:0003689);|Molecular Function: ATP binding (GO:0005524);|Biological Process: DNA replication (GO:0006260);	PF00004.29	ATPase family associated with various cellular activities (AAA)
TRINITY_DN11101_c0_g1_i1_4	113.385	8.25503e-07	2.53915e-06	Up	--	--	--	--	--	--	KOG0166	Karyopherin (importin) alpha	COG5064	importin subunit alpha	--	PF01749.20	Importin beta binding domain
TRINITY_DN11104_c0_g1_i1_2	64.5509	0.000797185	0.00153785	Up	--	--	--	--	--	--	--	--	--	--	--	--	--
TRINITY_DN11106_c0_g1_i1_2	68.1257	6.24574e-07	1.95597e-06	Up	--	--	--	--	--	--	--	--	ENOG4111529		--	--	--
TRINITY_DN11106_c0_g1_i1_4	76.5455	1.24007e-05	3.21379e-05	Up	HHG10454.1	hypothetical protein [bacterium]	--	--	--	--	KOG1889	Putative phosphoinositide phosphatase	COG5329	Phosphatase	--	PF02383.18	SacI homology domain
TRINITY_DN11107_c0_g1_i1_2	47.3954	6.62413e-06	1.79149e-05	Up	WP_027492763.1	acetylglutamate kinase [Rhodanobacter sp. OR444]	Q8PK29|ARGB_XANAC	Acetylglutamate kinase XAC2348 OS=Xanthomonas axonopodis pv. citri (strain 306) GN=XAC2348 PE=3 SV=2	100/199(50.25)	bifunctional N-acetylglutamate synthase/kinase [EC:2.3.1.1 2.7.2.8]	KOG2436	Acetylglutamate kinase/acetylglutamate synthase	COG0548	nag kinase	Molecular Function: acetylglutamate kinase activity (GO:0003991);|Molecular Function: ATP binding (GO:0005524);|Cellular Component: cytoplasm (GO:0005737);|Biological Process: arginine biosynthetic process (GO:0006526);	PF00696.28,PF04768.13	Amino acid kinase family|NAT, N-acetyltransferase, of N-acetylglutamate synthase
TRINITY_DN11107_c0_g1_i1_4	1239.01	2.67013e-27	7.80189e-26	Up	--	--	--	--	--	--	--	--	ENOG410YWHH		--	--	--
TRINITY_DN11107_c1_g1_i2_1	2.05614	0.000394137	0.000799926	Up	--	--	--	--	--	--	--	--	COG0400	phospholipase carboxylesterase	--	--	--
TRINITY_DN11108_c0_g1_i1_2	65.3458	1.80933e-05	4.57991e-05	Up	--	--	--	--	--	--	--	--	ENOG410XNR8	NIPA-like domain containing	--	--	--
TRINITY_DN1110_c0_g1_i1_2	225.379	5.99145e-17	5.86482e-16	Up	--	--	--	--	--	--	--	--	--	--	--	--	--
TRINITY_DN11111_c0_g1_i1_2	37.6249	7.36952e-05	0.000169412	Up	--	--	--	--	--	--	--	--	ENOG411195U		--	--	--
TRINITY_DN11111_c0_g3_i1_1	5.51751	0.000432241	0.000870426	Up	--	--	--	--	--	--	--	--	--	--	--	--	--
TRINITY_DN11112_c0_g1_i1_4	187.651	3.15729e-12	1.93994e-11	Up	--	--	--	--	--	--	--	--	COG0563	Catalyzes the reversible transfer of the terminal phosphate group between ATP and AMP. Plays an important role in cellular energy homeostasis and in adenine nucleotide metabolism (By similarity)	--	--	--
TRINITY_DN11113_c0_g1_i1_4	52.674	6.36505e-05	0.000147796	Up	--	--	--	--	--	--	--	--	--	--	--	--	--
TRINITY_DN11114_c0_g1_i1_4	47.7324	0.000277069	0.000578122	Up	--	--	--	--	--	--	KOG4123	Putative alpha 1,2 mannosyltransferase	ENOG410XTCB	Phosphatidylinositol glycan anchor biosynthesis, class Z	--	--	--
TRINITY_DN11114_c0_g1_i5_1	5.47483	2.76094e-07	9.0894e-07	Up	--	--	--	--	--	--	--	--	--	--	--	--	--
TRINITY_DN11115_c0_g1_i1_2	156.186	2.04988e-12	1.28762e-11	Up	AKI71496.1	ATP6V1B1, partial [synthetic construct]	O57729|VATB_PYRHO	V-type ATP synthase beta chain PH1974 OS=100139 / OT-3) GN=PH1974 PE=3 SV=1	148/230(64.35)	V/A-type H+/Na+-transporting ATPase subunit B	KOG1351	Vacuolar H+-ATPase V1 sector, subunit B	COG1156	Produces ATP from ADP in the presence of a proton gradient across the membrane. The V-type beta chain is a regulatory subunit (By similarity)	Molecular Function: ATP binding (GO:0005524);|Cellular Component: proton-transporting two-sector ATPase complex, catalytic domain (GO:0033178);|Biological Process: plasma membrane ATP synthesis coupled proton transport (GO:0042777);|Molecular Function: proton-transporting ATP synthase activity, rotational mechanism (GO:0046933);	PF00006.25	ATP synthase alpha/beta family, nucleotide-binding domain
TRINITY_DN11115_c0_g1_i1_4	67.6001	1.75457e-05	4.44795e-05	Up	MAD82178.1	hypothetical protein [Deltaproteobacteria bacterium]	Q5JHX4|Y2061_THEKO	Putative phosphate permease TK2061 TK2061 OS=(Pyrococcus kodakaraensis (strain KOD1)) GN=TK2061 PE=3 SV=1	--	--	KOG2493	Na+/Pi symporter	COG0306	inorganic phosphate transmembrane transporter activity	Molecular Function: inorganic phosphate transmembrane transporter activity (GO:0005315);|Cellular Component: integral component of plasma membrane (GO:0005887);|Biological Process: phosphate ion transmembrane transport (GO:0035435);	PF01384.20	Phosphate transporter family
TRINITY_DN11118_c0_g1_i1_4	42.3829	3.85192e-05	9.26955e-05	Up	--	--	--	--	--	--	KOG0583	Serine/threonine protein kinase	ENOG410XNQ0	CAMK family protein kinase	--	--	--
TRINITY_DN11119_c0_g1_i1_2	62.0417	8.96829e-07	2.74554e-06	Up	OUW42437.1	hypothetical protein CBD41_09060, partial [bacterium TMED181]	--	--	--	--	KOG1137	mRNA cleavage and polyadenylation factor II complex, BRR5 (CPSF subunit)	COG1236	cleavage and polyadenylation	--	--	--
TRINITY_DN11119_c0_g1_i26_1	2.12316	6.42662e-16	5.74676e-15	Up	WP_011565012.1	long-chain-fatty-acid--CoA ligase [Rubrobacter xylanophilus]	A4YDR9|HBCL2_METS5	4-hydroxybutyrate--CoA ligase 2 Msed_0394 OS=/ TH2) GN=Msed_0394 PE=1 SV=1	--	--	KOG1176	Acyl-CoA synthetase	COG0318	Amp-dependent synthetase and ligase	Molecular Function: acetate-CoA ligase activity (GO:0003987);|Molecular Function: ATP binding (GO:0005524);|Biological Process: fatty acid metabolic process (GO:0006631);|Molecular Function: butyrate-CoA ligase activity (GO:0047760);|Molecular Function: propionate-CoA ligase activity (GO:0050218);	PF00501.28,PF13193.6	AMP-binding enzyme|AMP-binding enzyme C-terminal domain
TRINITY_DN1111_c0_g1_i1_4	1094.14	1.07683e-25	2.67182e-24	Up	WP_070177671.1	S-(hydroxymethyl)glutathione dehydrogenase/class III alcohol dehydrogenase [Alteromonas lipolytica]	P25437|FRMA_ECOLI	S-(hydroxymethyl)glutathione dehydrogenase b0356 OS=Escherichia coli (strain K12) GN=b0356 PE=1 SV=3	237/370(64.05)	S-(hydroxymethyl)glutathione dehydrogenase / alcohol dehydrogenase [EC:1.1.1.284 1.1.1.1]	KOG0022	Alcohol dehydrogenase, class III	COG1062	alcohol dehydrogenase	Molecular Function: alcohol dehydrogenase activity, zinc-dependent (GO:0004024);|Cellular Component: cytoplasm (GO:0005737);|Cellular Component: cytosol (GO:0005829);|Biological Process: ethanol oxidation (GO:0006069);|Molecular Function: zinc ion binding (GO:0008270);|Molecular Function: identical protein binding (GO:0042802);|Biological Process: formaldehyde catabolic process (GO:0046294);|Mole…	PF08240.12,PF00107.26	Alcohol dehydrogenase GroES-like domain|Zinc-binding dehydrogenase
TRINITY_DN11120_c0_g1_i1_4	169.595	1.48864e-13	1.05753e-12	Up	--	--	--	--	--	--	--	--	COG5190	CTD (Carboxy-terminal domain, RNA polymerase II, polypeptide A)	--	--	--
TRINITY_DN11120_c0_g3_i1_1	4.93288	4.89678e-08	1.79913e-07	Up	ACE86708.1	isoleucyl-tRNA synthetase protein, partial [synthetic construct]	--	--	34/91(37.36)	isoleucyl-tRNA synthetase [EC:6.1.1.5]	KOG0434	Isoleucyl-tRNA synthetase	COG0060	amino acids such as valine, to avoid such errors it has two additional distinct tRNA(Ile)-dependent editing activities. One activity is designated as 'pretransfer' editing and involves the hydrolysis of activated Val-AMP. The other activity is designated 'posttransfer' editing and involves deacylation of mischarged Val-tRNA(Ile) (By similarity)	--	--	--
TRINITY_DN11122_c0_g1_i1_2	46.8827	0.000188216	0.000404177	Up	--	--	--	--	--	--	--	--	ENOG410XW9J	Transcription factor TFIID complex subunit 8 C-term	--	PF10406.9	Transcription factor TFIID complex subunit 8 C-term
TRINITY_DN11122_c0_g1_i4_1	2.17526	3.74375e-10	1.81028e-09	Up	--	--	--	--	--	--	--	--	--	--	--	--	--
TRINITY_DN11122_c0_g2_i5_1	3.21141	7.31023e-20	9.63027e-19	Up	PAW80344.1	SAM-dependent methyltransferase [Opitutae bacterium Tous-C8FEB]	P0A9H7|CFA_ECOLI	Cyclopropane-fatty-acyl-phospholipid synthase b1661 OS=Escherichia coli (strain K12) GN=b1661 PE=1 SV=2	--	--	--	--	COG2230	cyclopropane-fatty-acyl-phospholipid synthase	Cellular Component: cytosol (GO:0005829);|Biological Process: fatty acid biosynthetic process (GO:0006633);|Molecular Function: cyclopropane-fatty-acyl-phospholipid synthase activity (GO:0008825);|Biological Process: lipid modification (GO:0030258);	PF02353.20,PF13649.6,PF08241.12,PF13489.6,PF13847.6,PF08242.12,PF05175.14	Mycolic acid cyclopropane synthetase|Methyltransferase domain|Methyltransferase domain|Methyltransferase domain|Methyltransferase domain|Methyltransferase domain|Methyltransferase small domain
TRINITY_DN11122_c0_g3_i4_1	5.94301	3.15733e-25	7.46125e-24	Up	WP_097146887.1	DUF2236 domain-containing protein [Pseudooceanicola antarcticus]	--	--	--	--	--	--	ENOG410ZTV3		--	--	--
TRINITY_DN11122_c0_g4_i1_1	6.68027	3.19774e-06	9.06338e-06	Up	--	--	--	--	--	--	--	--	--	--	--	--	--
TRINITY_DN11123_c0_g1_i1_2	72.5589	3.97828e-05	9.5573e-05	Up	--	--	--	--	--	--	KOG1414	Transcriptional activator FOSB/c-Fos and related bZIP transcription factors	ENOG4111CH5	Transcription factor	--	PF00170.21,PF07716.15	bZIP transcription factor|Basic region leucine zipper
TRINITY_DN11125_c0_g1_i1_2	68.7716	7.10207e-08	2.54839e-07	Up	--	--	--	--	--	--	--	--	ENOG410YIJ3	sequence-specific DNA binding	--	--	--
TRINITY_DN11126_c0_g1_i1_2	634.227	3.00909e-22	5.10235e-21	Up	WP_162522091.1	sterol desaturase family protein, partial [Escherichia coli]	--	--	48/149(32.21)	plant 4alpha-monomethylsterol monooxygenase [EC:1.14.18.11]	KOG0874	Sphingolipid hydroxylase	COG3000	fatty acid hydroxylase	--	PF04116.13	Fatty acid hydroxylase superfamily
TRINITY_DN11126_c0_g1_i1_4	43.8428	0.00211812	0.00381313	Up	WP_114408742.1	alkene reductase [Larkinella sp. ZZJ9]	A4J778|METRE_DESRM	Metal reductase Dred_2421 OS=Desulfotomaculum reducens (strain MI-1) GN=Dred_2421 PE=1 SV=1	--	--	KOG0134	NADH:flavin oxidoreductase/12-oxophytodienoate reductase	COG1902	NADH flavin oxidoreductase, NADH oxidase	Cellular Component: cytoplasm (GO:0005737);|Molecular Function: FMN binding (GO:0010181);|Molecular Function: oxidoreductase activity (GO:0016491);|Molecular Function: metal ion binding (GO:0046872);|Molecular Function: 4 iron, 4 sulfur cluster binding (GO:0051539);	PF00724.20	NADH:flavin oxidoreductase / NADH oxidase family
TRINITY_DN11126_c0_g2_i5_1	14.8217	9.18832e-23	1.64384e-21	Up	--	--	--	--	--	--	--	--	--	--	--	--	--
TRINITY_DN11127_c0_g1_i1_4	184.12	1.57824e-14	1.23935e-13	Up	--	--	--	--	--	--	--	--	ENOG4111JJB	Conserved hypothetical, protein	--	--	--
TRINITY_DN11129_c0_g1_i1_2	88.1051	1.78898e-08	6.98849e-08	Up	--	--	--	--	--	--	KOG1077	Vesicle coat complex AP-2, alpha subunit	ENOG410XNQE	Adaptor-related protein complex 2, alpha	--	--	--
TRINITY_DN11130_c0_g1_i1_4	317.655	5.88271e-14	4.36772e-13	Up	--	--	--	--	--	--	--	--	ENOG410Z82W	C6 zinc finger protein	--	--	--
TRINITY_DN11131_c0_g1_i1_1	3.12213	0.013136	0.0206936	Up	RZL20090.1	HD domain-containing protein [Sphingomonas sp.]	--	--	--	--	KOG2681	Metal-dependent phosphohydrolase	COG1078	Metal Dependent Phosphohydrolase	--	--	--
TRINITY_DN11131_c0_g2_i4_1	0.480009	8.261e-19	9.79756e-18	Down	WP_085063130.1	glycosyltransferase family 1 protein [Pseudomonas oleovorans]	--	--	--	--	KOG1192	UDP-glucuronosyl and UDP-glucosyl transferase	COG1819	Transferase	--	PF00201.18	UDP-glucoronosyl and UDP-glucosyl transferase
TRINITY_DN11133_c0_g1_i1_3	67.6739	3.12454e-06	8.86879e-06	Up	--	--	--	--	--	--	--	--	COG2453	dual specificity phosphatase	--	--	--
TRINITY_DN11133_c0_g1_i1_4	306.677	8.61319e-15	6.94234e-14	Up	WP_052381093.1	carbonic anhydrase [Hymenobacter sp. APR13]	P61517|CAN_ECOLI	Carbonic anhydrase 2 b0126 OS=Escherichia coli (strain K12) GN=b0126 PE=1 SV=1	142/206(68.93)	carbonic anhydrase [EC:4.2.1.1]	KOG1578	Predicted carbonic anhydrase involved in protection against oxidative damage	COG0288	carbonic anhydrase	Molecular Function: carbonate dehydratase activity (GO:0004089);|Cellular Component: cytoplasm (GO:0005737);|Cellular Component: cytosol (GO:0005829);|Molecular Function: zinc ion binding (GO:0008270);|Biological Process: carbon utilization (GO:0015976);	PF00484.19	Carbonic anhydrase
TRINITY_DN11133_c0_g2_i4_1	2.54429	1.20349e-19	1.54998e-18	Up	--	--	--	--	--	--	--	--	--	--	--	--	--
TRINITY_DN11134_c0_g1_i1_2	34.6302	0.00160428	0.00294352	Up	--	--	--	--	--	--	--	--	ENOG410ZQ9Z	akt interacting protein	--	--	--
TRINITY_DN11134_c0_g1_i1_3	57.4215	3.35762e-05	8.15363e-05	Up	MBV36632.1	calcium-translocating P-type ATPase, PMCA-type [Rickettsiales bacterium]	--	--	--	--	KOG0204	Calcium transporting ATPase	ENOG410XNNC	ATPase, Ca transporting, plasma membrane	--	--	--
TRINITY_DN11135_c0_g1_i1_4	183.242	8.06639e-12	4.7401e-11	Up	MAD87592.1	hypothetical protein [Deltaproteobacteria bacterium]	--	--	--	--	--	--	ENOG410YDN1		--	--	--
TRINITY_DN11137_c0_g1_i1_4	170.844	5.20189e-11	2.78486e-10	Up	--	--	--	--	--	--	--	--	--	--	--	--	--
TRINITY_DN11138_c0_g1_i13_1	2.29363	6.69119e-12	3.95861e-11	Up	--	--	--	--	--	--	--	--	ENOG411030A	Fungal specific transcription factor domain	--	--	--
TRINITY_DN11138_c0_g1_i1_2	760.043	1.66084e-26	4.45227e-25	Up	WP_007023080.1	glycine cleavage system aminomethyltransferase GcvT [Neptuniibacter caesariensis]	B8D1D7|GCST_HALOH	Aminomethyltransferase Hore_23440 OS=Halothermothrix orenii (strain H 168 / OCM 544 / DSM 9562) GN=Hore_23440 PE=3 SV=1	174/398(43.72)	aminomethyltransferase [EC:2.1.2.10]	KOG2770	Aminomethyl transferase	COG0404	The glycine cleavage system catalyzes the degradation of glycine (By similarity)	Molecular Function: aminomethyltransferase activity (GO:0004047);|Molecular Function: transaminase activity (GO:0008483);|Biological Process: glycine decarboxylation via glycine cleavage system (GO:0019464);	PF01571.21,PF08669.11	Aminomethyltransferase folate-binding domain|Glycine cleavage T-protein C-terminal barrel domain
TRINITY_DN11139_c0_g1_i1_2	55.0532	7.05744e-06	1.89915e-05	Up	--	--	--	--	--	--	--	--	--	--	--	--	--
TRINITY_DN11141_c0_g1_i1_2	233.277	4.42942e-14	3.32082e-13	Up	RYG68065.1	hypothetical protein EON64_06000 [archaeon]	--	--	--	--	KOG1332	Vesicle coat complex COPII, subunit SEC13	ENOG410XPFM	Component of the coat protein complex II (COPII) which promotes the formation of transport vesicles from the endoplasmic reticulum (ER). The coat has two main functions, the physical deformation of the endoplasmic reticulum membrane into vesicles and the selection of cargo molecules. It also functions as a component of the nuclear pore complex (NPC). NPC components, collectively referred to as nu…	--	PF00400.32,PF12894.7	WD domain, G-beta repeat|Anaphase-promoting complex subunit 4 WD40 domain
TRINITY_DN11141_c0_g1_i1_3	63.6365	5.29926e-07	1.67871e-06	Up	MAD84943.1	hypothetical protein [Deltaproteobacteria bacterium]	P71016|GBSA_BACSU	Betaine aldehyde dehydrogenase BSU31060 OS=Bacillus subtilis (strain 168) GN=BSU31060 PE=1 SV=1	--	--	KOG2450	Aldehyde dehydrogenase	COG1012	Dehydrogenase	--	PF00171.22	Aldehyde dehydrogenase family
TRINITY_DN11141_c0_g1_i1_4	26.3911	0.013079	0.0206167	Up	CAL37455.1	hypothetical protein, partial [synthetic construct]	Q58859|Y1464_METJA	Uncharacterized GTP-binding protein MJ1464 MJ1464 OS=10045 / NBRC 100440) (Methanococcus jannaschii) GN=MJ1464 PE=3 SV=1	--	--	KOG1424	Predicted GTP-binding protein MMR1	COG1161	Required for a late step of 50S ribosomal subunit assembly. Has GTPase activity (By similarity)	Molecular Function: GTP binding (GO:0005525);	PF01926.23,PF02421.18	50S ribosome-binding GTPase|Ferrous iron transport protein B
TRINITY_DN11142_c0_g1_i1_4	297.538	4.90986e-16	4.43745e-15	Up	--	--	--	--	--	--	--	--	ENOG410ZCMW	integral membrane protein	--	--	--
TRINITY_DN11142_c0_g1_i3_1	7.14227	1.12935e-35	6.04861e-34	Up	WP_139126744.1	hypothetical protein, partial [Arthrobacter sp. D4]	--	--	--	--	--	--	ENOG4111H73	GPR1 FUN34 YaaH-class plasma membrane protein	--	PF01184.19	GPR1/FUN34/yaaH family
TRINITY_DN11144_c0_g1_i11_1	4.34451	1.7587e-40	1.17245e-38	Up	HGF99170.1	hypothetical protein [Planktothricoides sp. SpSt-374]	D2B747|ECUB_STRRD	4-epi-cubebol synthase ((2E,6E)-farnesyl diphosphate cyclizing) Sros_6866 OS=9100) GN=Sros_6866 PE=1 SV=1	--	--	--	--	ENOG410Y7HT	synthase	Molecular Function: magnesium ion binding (GO:0000287);|Molecular Function: terpene synthase activity (GO:0010333);|Biological Process: terpenoid biosynthetic process (GO:0016114);	PF06330.11	Trichodiene synthase (TRI5)
TRINITY_DN11144_c0_g1_i1_2	656.847	5.08148e-14	3.79284e-13	Up	WP_159807422.1	hypothetical protein [Cellulomonas sp. Ao-9]	--	--	--	--	--	--	ENOG410ZBYD		--	--	--
TRINITY_DN11144_c0_g1_i1_4	82.8562	2.58998e-08	9.87836e-08	Up	--	--	--	--	--	--	--	--	COG0706	Required for the insertion and or proper folding and or complex formation of integral membrane proteins into the membrane. Involved in integration of membrane proteins that insert both dependently and independently of the Sec translocase complex, as well as at least some lipoproteins	--	--	--
TRINITY_DN11144_c0_g2_i1_1	76.2122	7.69964e-20	1.0117e-18	Up	--	--	--	--	--	--	--	--	--	--	--	--	--
TRINITY_DN11145_c0_g1_i1_2	28.6363	0.00383961	0.00663317	Up	--	--	--	--	--	--	--	--	ENOG41123HM	Conserved hypothetical, protein	--	--	--
TRINITY_DN11145_c0_g1_i1_4	47.5182	0.00148498	0.0027421	Up	KIT81885.1	hypothetical protein QT20_00070, partial [Staphylococcus aureus subsp. aureus]	--	--	--	--	--	--	ENOG410XPBB	Male germ cell-associated kinase	--	--	--
TRINITY_DN11147_c0_g1_i1_2	57.4851	1.29902e-07	4.48707e-07	Up	--	--	--	--	--	--	--	--	ENOG41117H4	May be involved in a process influencing telomere capping (By similarity)	--	PF07534.16	TLD
TRINITY_DN11147_c0_g1_i1_4	99.3899	2.13964e-08	8.26525e-08	Up	--	--	--	--	--	--	--	--	COG0333	50s ribosomal protein l32	--	--	--
TRINITY_DN11148_c0_g1_i1_4	84.1624	5.96461e-08	2.16509e-07	Up	MBR49753.1	AMP-dependent synthetase [Chloroflexi bacterium]	Q0K844|SAUT_CUPNH	Probable sulfoacetate--CoA ligase H16_A2748 OS=/ H16 / Stanier 337) (Ralstonia eutropha) GN=H16_A2748 PE=2 SV=1	--	--	KOG1176	Acyl-CoA synthetase	COG0318	Amp-dependent synthetase and ligase	Molecular Function: ATP binding (GO:0005524);|Cellular Component: cytoplasm (GO:0005737);|Molecular Function: ligase activity (GO:0016874);	PF00501.28	AMP-binding enzyme
TRINITY_DN11149_c0_g1_i1_2	106.854	1.0418e-08	4.19854e-08	Up	--	--	--	--	--	--	--	--	ENOG4111S76	Conserved hypothetical, protein	--	--	--
TRINITY_DN11150_c0_g1_i1_2	427.76	1.73441e-19	2.19579e-18	Up	WP_082101672.1	M20/M25/M40 family metallo-hydrolase [Lysinimicrobium rhizosphaerae]	Q02PA2|LAP_PSEAB	Aminopeptidase PA14_26020 OS=Pseudomonas aeruginosa (strain UCBPP-PA14) GN=PA14_26020 PE=1 SV=1	--	--	KOG2195	Transferrin receptor and related proteins containing the protease-associated (PA) domain	COG2234	peptidase m28	Molecular Function: aminopeptidase activity (GO:0004177);|Cellular Component: extracellular region (GO:0005576);|Molecular Function: metal ion binding (GO:0046872);	PF04389.17,PF02225.22,PF01546.28	Peptidase family M28|PA domain|Peptidase family M20/M25/M40
TRINITY_DN11150_c0_g1_i1_4	98.3961	9.86851e-09	3.98913e-08	Up	--	--	--	--	--	--	--	--	ENOG410YPZ9		--	--	--
TRINITY_DN11152_c0_g1_i1_2	502.737	6.21078e-20	8.25919e-19	Up	--	--	--	--	--	--	--	--	ENOG41124RD	NADH-ubiquinone oxidoreductase B12 subunit	--	PF08122.12	NADH-ubiquinone oxidoreductase B12 subunit family
TRINITY_DN11152_c0_g1_i1_4	151.745	3.95836e-09	1.68109e-08	Up	--	--	--	--	--	--	--	--	--	--	--	--	--
TRINITY_DN11153_c0_g1_i1_3	33.3648	0.000449869	0.000903985	Up	--	--	--	--	--	--	--	--	ENOG4111GZX		--	--	--
TRINITY_DN11153_c0_g1_i1_4	1096.91	1.92641e-23	3.7396e-22	Up	PPR11455.1	Acyl-CoA dehydrogenase [Alphaproteobacteria bacterium MarineAlpha11_Bin1]	P45857|ACDB_BACSU	Acyl-CoA dehydrogenase BSU24150 OS=Bacillus subtilis (strain 168) GN=BSU24150 PE=1 SV=3	241/378(63.76)	isovaleryl-CoA dehydrogenase [EC:1.3.8.4]	KOG0141	Isovaleryl-CoA dehydrogenase	ENOG410XNMY	Dehydrogenase	Molecular Function: acyl-CoA dehydrogenase activity (GO:0003995);|Cellular Component: plasma membrane (GO:0005886);|Biological Process: sporulation resulting in formation of a cellular spore (GO:0030435);|Molecular Function: flavin adenine dinucleotide binding (GO:0050660);|Molecular Function: oxidoreductase activity, acting on the CH-CH group of donors, with a flavin as acceptor (GO:0052890);	PF00441.24,PF02771.16,PF02770.19,PF08028.11,PF11794.8	Acyl-CoA dehydrogenase, C-terminal domain|Acyl-CoA dehydrogenase, N-terminal domain|Acyl-CoA dehydrogenase, middle domain|Acyl-CoA dehydrogenase, C-terminal domain|4-hydroxyphenylacetate 3-hydroxylase N terminal
TRINITY_DN11154_c0_g1_i1_4	1287.6	3.24584e-29	1.10968e-27	Up	--	--	--	--	--	--	--	--	--	--	--	PF12511.8	Protein of unknown function (DUF3716)
TRINITY_DN11155_c0_g1_i1_2	64.4688	4.37093e-05	0.000104225	Up	--	--	--	--	--	--	--	--	ENOG410XP67	)-reductase	--	--	--
TRINITY_DN11155_c0_g1_i1_4	405.876	3.9314e-17	3.93342e-16	Up	AKI70600.1	PPT1, partial [synthetic construct]	--	--	--	--	KOG2541	Palmitoyl protein thioesterase	COG1075	Triacylglycerol Lipase	--	PF02089.15	Palmitoyl protein thioesterase
TRINITY_DN11156_c0_g1_i1_2	66.0297	2.17837e-05	5.43691e-05	Up	RYZ30298.1	response regulator, partial [Chitinophagaceae bacterium]	--	--	--	--	--	--	COG5169	Transcription factor	--	--	--
TRINITY_DN11156_c0_g1_i1_4	62.9724	0.00085797	0.00164509	Up	--	--	--	--	--	--	--	--	ENOG41102ZY	transcription factor	--	PF04082.18	Fungal specific transcription factor domain
TRINITY_DN11156_c0_g2_i1_1	2.99254	0.0034115	0.00594794	Up	--	--	--	--	--	--	--	--	--	--	--	--	--
TRINITY_DN11159_c0_g1_i1_2	2.53355	0.000111893	0.000249459	Up	WP_078490630.1	hypothetical protein [Streptomyces scopuliridis]	--	--	--	--	--	--	ENOG4111UKS	riboflavin aldehyde-forming enzyme	--	PF03330.18	Lytic transglycolase
TRINITY_DN1115_c0_g1_i1_4	0.0500634	5.66137e-12	3.37855e-11	Down	--	--	--	--	--	--	--	--	--	--	--	--	--
TRINITY_DN11161_c0_g1_i1_2	86.0762	1.11551e-06	3.36819e-06	Up	--	--	--	--	--	--	--	--	--	--	--	--	--
TRINITY_DN11162_c0_g1_i1_2	51.9332	0.00118243	0.00221786	Up	--	--	--	--	--	--	--	--	--	--	--	--	--
TRINITY_DN11162_c0_g1_i1_4	62.8351	4.87636e-06	1.34582e-05	Up	--	--	--	--	--	--	--	--	ENOG410XPCC	ran binding protein	--	--	--
TRINITY_DN11163_c0_g1_i1_2	23.2483	0.000806511	0.00155442	Up	--	--	--	--	--	--	--	--	COG0387	Calcium Proton	--	--	--
TRINITY_DN11164_c0_g1_i1_2	107.707	7.25396e-09	2.98222e-08	Up	AAV38670.1	ADP-ribosylation factor 6, partial [synthetic construct]	--	--	--	--	KOG0071	GTP-binding ADP-ribosylation factor Arf6 (dArf3)	ENOG410XP1U	small GTPase mediated signal transduction	--	--	--
TRINITY_DN11164_c0_g1_i1_3	468.812	2.87149e-20	3.94274e-19	Up	AJI54262.1	histidine phosphatase super family protein [Francisella philomiragia]	--	--	--	--	--	--	ENOG4110AHQ	Conserved hypothetical, protein	--	PF00328.22	Histidine phosphatase superfamily (branch 2)
TRINITY_DN11167_c0_g1_i1_2	53.6299	9.75361e-06	2.56688e-05	Up	--	--	--	--	--	--	KOG0120	Splicing factor U2AF, large subunit (RRM superfamily)	ENOG410XP92	splicing factor (U2AF)	--	--	--
TRINITY_DN11170_c0_g1_i1_2	35.7466	0.00548323	0.00922354	Up	--	--	--	--	--	--	--	--	ENOG4111IKY	transmembrane protein 66	--	--	--
TRINITY_DN11170_c0_g1_i1_3	40.2456	0.00446892	0.00763032	Up	--	--	--	--	--	--	--	--	--	--	--	--	--
TRINITY_DN11171_c0_g1_i3_1	0.383382	0.000861579	0.00165139	Down	AKX39308.1	acetyl coenzyme A carboxylase [synthetic construct]	O27939|PYCA_METTH	Pyruvate carboxylase subunit A MTH_1917 OS=10044 / NBRC 100330 / Delta H) (Methanobacterium thermoautotrophicum) GN=MTH_1917 PE=1 SV=1	--	--	KOG0368	Acetyl-CoA carboxylase	COG4799	carboxylase	Molecular Function: pyruvate carboxylase activity (GO:0004736);|Molecular Function: ATP binding (GO:0005524);|Biological Process: gluconeogenesis (GO:0006094);|Molecular Function: metal ion binding (GO:0046872);	PF08326.12,PF01039.22,PF02786.17,PF00289.22,PF02785.19,PF00364.22	Acetyl-CoA carboxylase, central region|Carboxyl transferase domain|Carbamoyl-phosphate synthase L chain, ATP binding domain|Biotin carboxylase, N-terminal domain|Biotin carboxylase C-terminal domain|Biotin-requiring enzyme
TRINITY_DN11172_c0_g1_i1_2	140.891	2.91062e-11	1.59913e-10	Up	WP_027070633.1	lactoylglutathione lyase [Lysobacter defluvii]	P16635|LGUL_PSEPU	Lactoylglutathione lyase gloA OS=Pseudomonas putida (Arthrobacter siderocapsulatus) GN=gloA PE=1 SV=3	85/154(55.19)	lactoylglutathione lyase [EC:4.4.1.5]	KOG2944	Glyoxalase	COG0346	glyoxalase bleomycin resistance protein dioxygenase	Molecular Function: lactoylglutathione lyase activity (GO:0004462);|Molecular Function: metal ion binding (GO:0046872);	PF00903.25,PF13669.6	Glyoxalase/Bleomycin resistance protein/Dioxygenase superfamily|Glyoxalase/Bleomycin resistance protein/Dioxygenase superfamily
TRINITY_DN11172_c0_g1_i1_4	32.1951	0.000263645	0.000551885	Up	--	--	--	--	--	--	--	--	COG2730	Glycoside hydrolase Family 5	--	--	--
TRINITY_DN11173_c0_g1_i1_2	168.921	9.00646e-12	5.26444e-11	Up	WP_061132334.1	acyl-CoA-binding protein, partial [Bacillus cereus]	--	--	--	--	--	--	ENOG4111KXA	Acyl CoA binding protein	--	PF00887.19	Acyl CoA binding protein
TRINITY_DN11173_c0_g1_i1_4	78.4316	3.03114e-08	1.14647e-07	Up	--	--	--	--	--	--	--	--	ENOG410XRT8	3phosphoinositidedependent protein kinase	--	--	--
TRINITY_DN11174_c0_g1_i1_4	58.9874	1.47504e-05	3.78478e-05	Up	QFX66456.1	TrpRS-PB, partial [synthetic construct]	Q9UY11|SYW_PYRAB	Tryptophan--tRNA ligase PAB1111 OS=Pyrococcus abyssi (strain GE5 / Orsay) GN=PAB1111 PE=3 SV=1	48/97(49.48)	tryptophanyl-tRNA synthetase [EC:6.1.1.2]	KOG2145	Cytoplasmic tryptophanyl-tRNA synthetase	COG0180	tryptophanyltRNA synthetase	Molecular Function: tryptophan-tRNA ligase activity (GO:0004830);|Molecular Function: ATP binding (GO:0005524);|Cellular Component: cytoplasm (GO:0005737);|Biological Process: tryptophanyl-tRNA aminoacylation (GO:0006436);	--	--
TRINITY_DN11175_c0_g1_i1_4	393.508	6.5389e-20	8.6637e-19	Up	AAP36934.1	Homo sapiens ubiquitin-conjugating enzyme E2M (UBC12 homolog, yeast), partial [synthetic construct]	P0C8G3|UBC_ASFK5	Ubiquitin-conjugating enzyme E2 Ken-155 OS=African swine fever virus (isolate Pig/Kenya/KEN-50/1950) (ASFV) GN=Ken-155 PE=3 SV=1	--	--	KOG0420	Ubiquitin-protein ligase	ENOG410XS81	ubiquitin-conjugating enzyme	Molecular Function: ATP binding (GO:0005524);|Biological Process: protein ubiquitination (GO:0016567);|Molecular Function: transferase activity (GO:0016740);|Cellular Component: host cell cytoplasm (GO:0030430);|Cellular Component: host cell nucleus (GO:0042025);	PF00179.26	Ubiquitin-conjugating enzyme
TRINITY_DN11177_c0_g1_i1_4	63.4723	1.6983e-06	5.00294e-06	Up	ACL83847.1	gammaCop-PB, partial [synthetic construct]	--	--	--	--	KOG1078	Vesicle coat complex COPI, gamma subunit	COG5240	The coatomer is a cytosolic protein complex that binds to dilysine motifs and reversibly associates with Golgi non- clathrin-coated vesicles, which further mediate biosynthetic protein transport from the ER, via the Golgi up to the trans Golgi network. Coatomer complex is required for budding from Golgi membranes, and is essential for the retrograde Golgi-to-ER transport of dilysine-tagged protei…	--	PF01602.20,PF13646.6	Adaptin N terminal region|HEAT repeats
TRINITY_DN11179_c0_g1_i1_4	23.4399	0.0214846	0.0326437	Up	--	--	--	--	--	--	--	--	COG0699	Dynamin family	--	--	--
TRINITY_DN1117_c0_g1_i1_4	27.2584	0.000649987	0.00127191	Up	--	--	--	--	--	--	--	--	ENOG410YMP9	Conserved hypothetical, protein	--	PF09816.9	RNA polymerase II transcription elongation factor
TRINITY_DN1117_c0_g2_i1_4	26.3017	0.0111269	0.017765	Up	--	--	--	--	--	--	--	--	ENOG410YMP9	Conserved hypothetical, protein	--	--	--
TRINITY_DN11180_c0_g1_i1_3	26.0635	0.00475514	0.00807602	Up	WP_093229026.1	NO-inducible flavohemoprotein [Thermoflavimicrobium dichotomicum]	Q8ETH0|HMP_OCEIH	Flavohemoprotein OB0291 OS=3954 / HTE831) GN=OB0291 PE=3 SV=1	--	--	KOG3378	Globins and related hemoproteins	COG1018	Is involved in NO detoxification in an aerobic process, termed nitric oxide dioxygenase (NOD) reaction that utilizes O(2) and NAD(P)H to convert NO to nitrate, which protects the bacterium from various noxious nitrogen compounds. Therefore, plays a central role in the inducible response to nitrosative stress (By similarity)	Molecular Function: oxygen carrier activity (GO:0005344);|Molecular Function: nitric oxide dioxygenase activity (GO:0008941);|Biological Process: response to toxic substance (GO:0009636);|Molecular Function: oxygen binding (GO:0019825);|Molecular Function: heme binding (GO:0020037);|Molecular Function: metal ion binding (GO:0046872);|Biological Process: response to nitrosative stress (GO:0051409)…	PF00042.22	Globin
TRINITY_DN11180_c0_g1_i1_4	2585.31	3.89558e-26	1.01321e-24	Up	--	--	--	--	--	--	--	--	ENOG410ZBJN		--	--	--
TRINITY_DN11181_c0_g1_i1_2	36.5764	0.000243851	0.000513463	Up	TAL14733.1	FAD-binding oxidoreductase [Patescibacteria group bacterium]	--	--	35/107(32.71)	Delta24-sterol reductase [EC:1.3.1.72 1.3.1.-]	KOG1262	FAD-binding protein DIMINUTO	COG0277	FAD linked oxidase domain protein	--	--	--
TRINITY_DN11182_c0_g1_i1_4	43.3796	7.62031e-06	2.03914e-05	Up	WP_163712373.1	S9 family peptidase [Mangrovibacterium sp. BM_7]	--	--	66/179(36.87)	dipeptidyl-peptidase 4 [EC:3.4.14.5]	KOG2100	Dipeptidyl aminopeptidase	COG1506	peptidase s9 prolyl oligopeptidase active site domain protein	--	PF00930.21	Dipeptidyl peptidase IV (DPP IV) N-terminal region
TRINITY_DN11183_c0_g1_i1_4	384.637	2.65405e-16	2.46462e-15	Up	--	--	--	--	--	--	--	--	ENOG4112ACD		--	--	--
TRINITY_DN11184_c0_g1_i1_2	191.056	1.90549e-12	1.1996e-11	Up	--	--	--	--	--	--	KOG1726	HVA22/DP1 gene product-related proteins	COG5052	receptor accessory protein	--	PF03134.19	TB2/DP1, HVA22 family
TRINITY_DN11185_c0_g1_i1_2	337.301	5.98334e-17	5.85914e-16	Up	--	--	--	--	--	--	--	--	ENOG41125SV	SNARE complex subunit	--	PF05739.19	SNARE domain
TRINITY_DN11185_c0_g1_i1_4	36.3152	0.000231045	0.000488244	Up	WP_018132044.1	bifunctional glutamate N-acetyltransferase/amino-acid acetyltransferase ArgJ [Effusibacillus pohliae]	Q3ZYG4|ARGJ_DEHMC	Arginine biosynthesis bifunctional protein ArgJ beta chain cbdbA1179 OS=Dehalococcoides mccartyi (strain CBDB1) GN=cbdbA1179 PE=3 SV=1	49/98(50.00)	glutamate N-acetyltransferase / amino-acid N-acetyltransferase [EC:2.3.1.35 2.3.1.1]	KOG2786	Putative glutamate/ornithine acetyltransferase	COG1364	Catalyzes two activities which are involved in the cyclic version of arginine biosynthesis the synthesis of N- acetylglutamate from glutamate and acetyl-CoA as the acetyl donor, and of ornithine by transacetylation between N(2)-acetylornithine and glutamate (By similarity)	Molecular Function: acetyl-CoA:L-glutamate N-acetyltransferase activity (GO:0004042);|Molecular Function: glutamate N-acetyltransferase activity (GO:0004358);|Cellular Component: cytoplasm (GO:0005737);|Biological Process: arginine biosynthetic process (GO:0006526);|Molecular Function: methione N-acyltransferase activity (GO:0103045);	PF01960.18	ArgJ family
TRINITY_DN11185_c0_g1_i2_1	41.7165	7.6481e-84	2.84926e-81	Up	MBV36345.1	hypothetical protein [Rickettsiales bacterium]	--	--	--	--	KOG0951	RNA helicase BRR2, DEAD-box superfamily	COG1204	helicase	--	--	--
TRINITY_DN11187_c0_g1_i1_2	65.0088	1.02487e-06	3.11309e-06	Up	AVG47954.1	acetamidase [synthetic construct]	--	--	--	--	KOG1212	Amidases	COG0154	Allows the formation of correctly charged Gln-tRNA(Gln) through the transamidation of misacylated Glu-tRNA(Gln) in organisms which lack glutaminyl-tRNA synthetase. The reaction takes place in the presence of glutamine and ATP through an activated gamma-phospho-Glu-tRNA(Gln) (By similarity)	--	PF01425.21	Amidase
TRINITY_DN11188_c0_g1_i1_3	29.3384	0.00332892	0.00581236	Up	--	--	--	--	--	--	--	--	ENOG41120HA	B-zip transcription factor	--	--	--
TRINITY_DN11188_c0_g1_i1_4	50.5343	3.57347e-06	1.00731e-05	Up	--	--	--	--	--	--	--	--	COG0365	Catalyzes the conversion of acetate into acetyl-CoA (AcCoA), an essential intermediate at the junction of anabolic and catabolic pathways. AcsA undergoes a two-step reaction. In the first half reaction, AcsA combines acetate with ATP to form acetyl-adenylate (AcAMP) intermediate. In the second half reaction, it can then transfer the acetyl group from AcAMP to the sulfhydryl group of CoA, forming …	--	--	--
TRINITY_DN11189_c0_g1_i1_2	153.353	2.71903e-11	1.50003e-10	Up	HHG11091.1	hypothetical protein [bacterium]	--	--	--	--	KOG0376	Serine-threonine phosphatase 2A, catalytic subunit	COG0639	serine threonine-protein phosphatase	--	PF00149.28	Calcineurin-like phosphoesterase
TRINITY_DN1118_c0_g1_i1_1	198.345	1.09537e-14	8.73707e-14	Up	KPP99708.1	Xaa-Pro aminopeptidase PepP [Bacteroidetes bacterium HLUCCA01]	P15034|AMPP_ECOLI	Xaa-Pro aminopeptidase b2908 OS=Escherichia coli (strain K12) GN=b2908 PE=1 SV=2	--	--	KOG2737	Putative metallopeptidase	COG0006	peptidase M24	Molecular Function: aminopeptidase activity (GO:0004177);|Cellular Component: cytosol (GO:0005829);|Molecular Function: metalloexopeptidase activity (GO:0008235);|Molecular Function: manganese ion binding (GO:0030145);|Molecular Function: identical protein binding (GO:0042802);	PF00557.24	Metallopeptidase family M24
TRINITY_DN1118_c0_g1_i1_2	43.1909	0.00375214	0.00649593	Up	--	--	--	--	--	--	--	--	ENOG410YDQ5		--	--	--
TRINITY_DN1118_c0_g1_i1_3	45.6304	0.00158227	0.00290566	Up	--	--	--	--	--	--	--	--	COG5048	Zinc finger protein	--	--	--
TRINITY_DN1118_c0_g1_i1_4	2.79817	2.82418e-18	3.20112e-17	Up	--	--	--	--	--	--	--	--	ENOG410XXG7	Mitochondrial ribosomal protein subunit	--	PF11709.8	Mitochondrial ribosomal protein subunit
TRINITY_DN11192_c0_g1_i1_1	0.362641	3.21006e-07	1.0497e-06	Down	SCH23736.1	3-dehydroquinate synthase [uncultured Ruminococcus sp.]	A6Q7Q0|AROA_SULNB	3-phosphoshikimate 1-carboxyvinyltransferase SUN_0549 OS=Sulfurovum sp. (strain NBC37-1) GN=SUN_0549 PE=3 SV=1	189/463(40.82)	3-phosphoshikimate 1-carboxyvinyltransferase [EC:2.5.1.19]	KOG0692	Pentafunctional AROM protein	COG0703	Catalyzes the specific phosphorylation of the 3-hydroxyl group of shikimic acid using ATP as a cosubstrate (By similarity)	Molecular Function: 3-phosphoshikimate 1-carboxyvinyltransferase activity (GO:0003866);|Cellular Component: cytoplasm (GO:0005737);|Biological Process: aromatic amino acid family biosynthetic process (GO:0009073);|Biological Process: chorismate biosynthetic process (GO:0009423);	PF00275.20,PF01761.20,PF01487.15,PF01202.22,PF08501.11,PF18317.1,PF01488.20	EPSP synthase (3-phosphoshikimate 1-carboxyvinyltransferase)|3-dehydroquinate synthase|Type I 3-dehydroquinase|Shikimate kinase|Shikimate dehydrogenase substrate binding domain|Shikimate 5'-dehydrogenase C-terminal domain|Shikimate / quinate 5-dehydrogenase
TRINITY_DN11192_c0_g1_i1_4	30.509	0.00823877	0.0134749	Up	--	--	--	--	--	--	--	--	ENOG410XP4W	ddb1 and cul4 associated factor 11	--	--	--
TRINITY_DN11193_c0_g1_i1_2	43.9648	0.00280967	0.00496321	Up	WP_071227301.1	ZIP family metal transporter [Acinetobacter baumannii]	--	--	--	--	KOG1558	Fe2+/Zn2+ regulated transporter	ENOG4111GP2	zinc transporter	--	PF02535.22	ZIP Zinc transporter
TRINITY_DN11193_c0_g1_i1_4	247.199	1.32773e-15	1.1515e-14	Up	AAX36917.1	3-oxoacid CoA transferase 1, partial [synthetic construct]	P63651|SCOB_MYCBO	Probable succinyl-CoA:3-ketoacid coenzyme A transferase subunit B BQ2027_MB2531C OS=Mycobacterium bovis (strain ATCC BAA-935 / AF2122/97) GN=BQ2027_MB2531C PE=3 SV=1	227/431(52.67)	3-oxoacid CoA-transferase [EC:2.8.3.5]	KOG3822	Succinyl-CoA:alpha-ketoacid-CoA transferase	COG2057	Key enzyme for ketone body catabolism. Transfers the CoA moiety from succinate to acetoacetate. Formation of the enzyme-CoA intermediate proceeds via an unstable anhydride species formed between the carboxylate groups of the enzyme and substrate (By similarity)	Molecular Function: 3-oxoacid CoA-transferase activity (GO:0008260);	PF01144.23	Coenzyme A transferase
TRINITY_DN11195_c0_g1_i1_4	38.4112	0.00116975	0.0021957	Up	RYG65672.1	phenylalanine--tRNA ligase subunit beta, partial [archaeon]	C6A237|SYFB_THESM	Phenylalanine--tRNA ligase beta subunit TSIB_0617 OS=Thermococcus sibiricus (strain DSM 12597 / MM 739) GN=TSIB_0617 PE=3 SV=1	58/144(40.28)	phenylalanyl-tRNA synthetase beta chain [EC:6.1.1.20]	KOG2472	Phenylalanyl-tRNA synthetase beta subunit	COG0072	phenylalanyl-tRNA synthetase (beta subunit)	Molecular Function: tRNA binding (GO:0000049);|Molecular Function: magnesium ion binding (GO:0000287);|Molecular Function: phenylalanine-tRNA ligase activity (GO:0004826);|Molecular Function: ATP binding (GO:0005524);|Cellular Component: cytoplasm (GO:0005737);|Biological Process: phenylalanyl-tRNA aminoacylation (GO:0006432);	PF03483.17	B3/4 domain
TRINITY_DN11196_c0_g1_i1_4	689.357	1.82794e-23	3.55389e-22	Up	WP_157416978.1	hypothetical protein [Nocardioides sp. Iso805N]	--	--	--	--	--	--	ENOG410ZQG3	PI-PLC X domain-containing protein	--	--	--
TRINITY_DN11197_c0_g1_i1_2	75.4143	4.38168e-07	1.40437e-06	Up	--	--	--	--	--	--	--	--	ENOG410YCPJ	Transcription factor	--	PF00170.21,PF08601.10	bZIP transcription factor|Transcription factor PAP1
TRINITY_DN11197_c0_g1_i1_3	73.371	4.90882e-08	1.80329e-07	Up	--	--	--	--	--	--	--	--	--	--	--	--	--
TRINITY_DN11197_c0_g1_i1_4	50.5638	1.73268e-05	4.39644e-05	Up	--	--	--	--	--	--	KOG2196	Nuclear porin	ENOG410XT5X	nucleoporin	--	PF05064.13	Nsp1-like C-terminal region
TRINITY_DN11199_c0_g1_i1_4	0.0461367	8.85865e-05	0.000200964	Down	--	--	--	--	--	--	--	--	--	--	--	--	--
TRINITY_DN1119_c0_g1_i1_2	42.6774	8.58576e-05	0.000195298	Up	NBT32721.1	endopeptidase La [Rhodobacteraceae bacterium]	B8GX12|LON_CAUVN	Lon protease CCNA_02037 OS=Caulobacter vibrioides (strain NA1000 / CB15N) (Caulobacter crescentus) GN=CCNA_02037 PE=3 SV=1	--	--	KOG2004	Mitochondrial ATP-dependent protease PIM1/LON	COG0466	ATP-dependent serine protease that mediates the selective degradation of mutant and abnormal proteins as well as certain short-lived regulatory proteins. Required for cellular homeostasis and for survival from DNA damage and developmental changes induced by stress. Degrades polypeptides processively to yield small peptide fragments that are 5 to 10 amino acids long. Binds to DNA in a double-stran…	Molecular Function: ATP-dependent peptidase activity (GO:0004176);|Molecular Function: serine-type endopeptidase activity (GO:0004252);|Molecular Function: ATP binding (GO:0005524);|Cellular Component: cytoplasm (GO:0005737);|Biological Process: protein quality control for misfolded or incompletely synthesized proteins (GO:0006515);|Biological Process: cellular response to heat (GO:0034605);|Mole…	--	--
TRINITY_DN11200_c0_g1_i1_2	805.25	5.79776e-22	9.50645e-21	Up	WP_131888608.1	hypothetical protein, partial [Bacillus sp. CBEL-1]	--	--	--	--	KOG4267	Predicted membrane protein	ENOG4112205	Transmembrane protein 14A	--	PF03647.13	Transmembrane proteins 14C
TRINITY_DN11200_c1_g1_i1_1	2.07825	1.6675e-13	1.17635e-12	Up	--	--	--	--	--	--	--	--	COG5048	Zinc finger protein	--	PF00096.26,PF13894.6	Zinc finger, C2H2 type|C2H2-type zinc finger
TRINITY_DN11201_c0_g1_i1_1	2.07203	0.0253468	0.0380307	Up	--	--	--	--	--	--	--	--	--	--	--	--	--
TRINITY_DN11202_c0_g1_i1_1	2.21215	1.04724e-30	4.05034e-29	Up	AAF27911.1	mutanase [Cloning vector pMT1802]	--	--	--	--	--	--	ENOG4111EEE	glycoside hydrolase family 71 protein	--	PF03659.14	Glycosyl hydrolase family 71
TRINITY_DN11202_c0_g1_i1_4	24.4796	0.00799529	0.0131021	Up	--	--	--	--	--	--	--	--	ENOG41114XN		--	--	--
TRINITY_DN11203_c0_g1_i1_2	387.077	1.88433e-17	1.95799e-16	Up	HCU83788.1	3,4-dihydroxy-2-butanone-4-phosphate synthase [Methylophilus sp.]	A8LY38|RIBBA_SALAI	GTP cyclohydrolase-2 Sare_1870 OS=Salinispora arenicola (strain CNS-205) GN=Sare_1870 PE=3 SV=1	107/206(51.94)	3,4-dihydroxy 2-butanone 4-phosphate synthase / GTP cyclohydrolase II [EC:4.1.99.12 3.5.4.25]	KOG1284	Bifunctional GTP cyclohydrolase II/3,4-dihydroxy-2butanone-4-phosphate synthase	COG0108	Catalyzes the conversion of D-ribulose 5-phosphate to formate and 3,4-dihydroxy-2-butanone 4-phosphate (By similarity)	Molecular Function: magnesium ion binding (GO:0000287);|Molecular Function: GTP cyclohydrolase II activity (GO:0003935);|Molecular Function: GTP binding (GO:0005525);|Molecular Function: zinc ion binding (GO:0008270);|Molecular Function: 3,4-dihydroxy-2-butanone-4-phosphate synthase activity (GO:0008686);|Biological Process: riboflavin biosynthetic process (GO:0009231);|Molecular Function: mangan…	PF00926.19	3,4-dihydroxy-2-butanone 4-phosphate synthase
TRINITY_DN11204_c0_g1_i1_4	510.817	1.62511e-09	7.24804e-09	Up	MAD86779.1	hypothetical protein [Deltaproteobacteria bacterium]	--	--	--	--	--	--	ENOG4111UNR		--	--	--
TRINITY_DN11205_c0_g1_i1_4	894.307	2.19536e-24	4.74531e-23	Up	PYR92363.1	alcohol dehydrogenase [Acidobacteria bacterium]	P31005|MEDH_BACMT	NAD-dependent methanol dehydrogenase mdh OS=Bacillus methanolicus GN=mdh PE=1 SV=3	--	--	KOG3857	Alcohol dehydrogenase, class IV	COG1454	alcohol dehydrogenase	Molecular Function: magnesium ion binding (GO:0000287);|Cellular Component: cytoplasm (GO:0005737);|Molecular Function: zinc ion binding (GO:0008270);|Biological Process: methanol catabolic process (GO:0046170);|Molecular Function: methanol dehydrogenase activity (GO:0050093);	PF00465.19,PF13685.6	Iron-containing alcohol dehydrogenase|Iron-containing alcohol dehydrogenase
TRINITY_DN11206_c0_g1_i1_4	23.0803	0.010416	0.0167215	Up	--	--	--	--	--	--	KOG2058	Ypt/Rab GTPase activating protein	COG5210	TBC1 domain family member	--	--	--
TRINITY_DN11206_c0_g2_i1_1	2.17024	8.04215e-05	0.000183708	Up	--	--	--	--	--	--	--	--	--	--	--	--	--
TRINITY_DN11207_c0_g1_i1_3	32.35	0.00185456	0.00336544	Up	AGU10646.1	DWNN domain, partial [uncultured organism]	--	--	--	--	KOG0314	Predicted E3 ubiquitin ligase	COG5222	Retinoblastoma binding protein 6	--	--	--
TRINITY_DN11207_c0_g1_i1_4	52.3701	0.000961854	0.00183029	Up	--	--	--	--	--	--	--	--	COG0109	Converts heme B (protoheme IX) to heme O by substitution of the vinyl group on carbon 2 of heme B porphyrin ring with a hydroxyethyl farnesyl side group (By similarity)	--	--	--
TRINITY_DN11208_c0_g1_i1_4	558.009	8.67803e-20	1.13495e-18	Up	--	--	--	--	--	--	KOG3232	Vacuolar assembly/sorting protein DID2	COG5491	Charged multivesicular body protein	--	--	--
TRINITY_DN11208_c0_g2_i1_1	2.77263	0.0068926	0.0114177	Up	--	--	--	--	--	--	--	--	COG1112	Helicase	--	--	--
TRINITY_DN1120_c0_g1_i1_2	65.0222	1.71089e-06	5.03917e-06	Up	AAH21446.2	pseudouridine synthase 1 [synthetic construct]	--	--	--	--	KOG2553	Pseudouridylate synthase	COG0101	Formation of pseudouridine at positions 38, 39 and 40 in the anticodon stem and loop of transfer RNAs (By similarity)	--	PF01416.20	tRNA pseudouridine synthase
TRINITY_DN11210_c0_g1_i1_2	157.971	1.95348e-12	1.2292e-11	Up	ASG92170.1	polyprotein [Cloning vector pLX-Z4-PmasRFP-ALCR]	--	--	--	--	--	--	ENOG410XRQM	C6 transcription factor	--	--	--
TRINITY_DN11210_c0_g1_i1_3	91.8172	1.20229e-09	5.44861e-09	Up	--	--	--	--	--	--	--	--	--	--	--	--	--
TRINITY_DN11210_c0_g2_i1_1	2.58633	4.5456e-07	1.45378e-06	Up	WP_149403129.1	thaumatin family protein [Dictyobacter sp. Uno17]	--	--	--	--	--	--	ENOG4111KEV	thaumatin-like protein	--	PF00314.17	Thaumatin family
TRINITY_DN11211_c0_g1_i1_4	61.6171	4.9877e-05	0.000117801	Up	WP_083225037.1	epoxide hydrolase [Sphingomonas panacis]	Q06816|HYEP_STIAD	Putative epoxide hydrolase STIAU_6512 OS=Stigmatella aurantiaca (strain DW4/3-1) GN=STIAU_6512 PE=3 SV=2	--	--	--	--	COG0596	Alpha beta hydrolase	Molecular Function: epoxide hydrolase activity (GO:0004301);|Biological Process: aromatic compound catabolic process (GO:0019439);|Molecular Function: cis-stilbene-oxide hydrolase activity (GO:0033961);	PF06441.12	Epoxide hydrolase N terminus
TRINITY_DN11215_c0_g1_i1_2	77.1252	2.28231e-07	7.58961e-07	Up	--	--	--	--	--	--	KOG0010	Ubiquitin-like protein	COG5272	ubiquitin	--	PF00240.23	Ubiquitin family
TRINITY_DN11215_c0_g1_i1_4	100.509	6.13275e-08	2.22103e-07	Up	WP_091548549.1	low-specificity L-threonine aldolase [Thermoflexibacter ruber]	O07051|LTAA_AERJA	L-allo-threonine aldolase ltaA OS=Aeromonas jandaei GN=ltaA PE=1 SV=1	67/138(48.55)	threonine aldolase [EC:4.1.2.48]	KOG1368	Threonine aldolase	COG2008	Aldolase	Biological Process: cellular amino acid metabolic process (GO:0006520);|Molecular Function: lyase activity (GO:0016829);	PF01212.21	Beta-eliminating lyase
TRINITY_DN11218_c0_g1_i1_2	27.7515	0.0158719	0.0246405	Up	WP_083972224.1	cutinase family protein [Actinoplanes awajinensis]	P0A537|CULP3_MYCBO	Probable carboxylesterase Culp3 BQ2027_MB3481 OS=Mycobacterium bovis (strain ATCC BAA-935 / AF2122/97) GN=BQ2027_MB3481 PE=3 SV=1	--	--	--	--	ENOG4111V6F	carbohydrate esterase family 5 protein	--	PF01083.22	Cutinase
TRINITY_DN11219_c0_g1_i1_4	1316.96	3.48693e-27	1.00609e-25	Up	CUA67245.1	Putative monooxygenase Rv1533 [Mycobacterium tuberculosis H37Rv] [Rhizoctonia solani]	O06179|Y1533_MYCTU	Putative monooxygenase Rv1533 Rv1533 OS=Mycobacterium tuberculosis (strain ATCC 25618 / H37Rv) GN=Rv1533 PE=1 SV=1	134/350(38.29)	enoyl-[acyl-carrier protein] reductase II [EC:1.3.1.9]	--	--	COG2070	2-Nitropropane dioxygenase	Molecular Function: nitronate monooxygenase activity (GO:0018580);	PF03060.15,PF00478.25	Nitronate monooxygenase|IMP dehydrogenase / GMP reductase domain
TRINITY_DN11220_c0_g1_i1_2	62.4259	8.75748e-06	2.32088e-05	Up	--	--	--	--	--	--	--	--	COG3386	SMP-30 gluconolaconase LRE domain protein	--	PF08450.12	SMP-30/Gluconolactonase/LRE-like region
TRINITY_DN11221_c0_g1_i1_4	166.989	5.57486e-12	3.32928e-11	Up	WP_131799228.1	helix-loop-helix domain-containing protein, partial [Chryseobacterium contaminans]	--	--	--	--	KOG2483	Upstream transcription factor 2/L-myc-2 protein	ENOG4111V1C	Max dimerization protein	--	PF00010.26	Helix-loop-helix DNA-binding domain
TRINITY_DN11222_c0_g1_i1_4	0.390302	0.00131849	0.00245561	Down	--	--	--	--	--	--	--	--	--	--	--	--	--
TRINITY_DN11223_c0_g1_i1_2	73.0431	2.45126e-07	8.12607e-07	Up	--	--	--	--	--	--	--	--	ENOG411251J	Conserved hypothetical, protein	--	--	--
TRINITY_DN11224_c0_g1_i1_2	33.4928	0.00129878	0.00241998	Up	--	--	--	--	--	--	--	--	--	--	--	--	--
TRINITY_DN11224_c0_g1_i1_3	52.4733	0.00577254	0.00967743	Up	--	--	--	--	--	--	--	--	ENOG410XQNS	SAM binding motif containing protein	--	--	--
TRINITY_DN11226_c0_g1_i1_2	36.9178	0.00227395	0.00407311	Up	--	--	--	--	--	--	KOG0929	Guanine nucleotide exchange factor	COG5307	and Sec7 domain	--	--	--
TRINITY_DN11226_c0_g1_i1_4	471.874	3.84638e-19	4.67263e-18	Up	WP_138380904.1	methylcrotonoyl-CoA carboxylase [Emcibacter sp. MEBiC09520]	O31825|YNGE_BACSU	Uncharacterized carboxylase YngE BSU18210 OS=Bacillus subtilis (strain 168) GN=BSU18210 PE=3 SV=2	332/540(61.48)	3-methylcrotonyl-CoA carboxylase beta subunit [EC:6.4.1.4]	KOG0540	3-Methylcrotonyl-CoA carboxylase, non-biotin containing subunit/Acetyl-CoA carboxylase carboxyl transferase, subunit beta	COG4799	carboxylase	Molecular Function: ATP binding (GO:0005524);|Biological Process: leucine catabolic process (GO:0006552);|Molecular Function: ligase activity (GO:0016874);|Cellular Component: methylcrotonoyl-CoA carboxylase complex (GO:1905202);	PF01039.22	Carboxyl transferase domain
TRINITY_DN11227_c0_g1_i36_1	2.7621	6.81183e-33	3.03276e-31	Up	WP_074085541.1	glycoside hydrolase family 31 protein [Paenibacillus sp. P32E]	Q9P999|XYLS_SACS2	Alpha-xylosidase SSO3022 OS=(Sulfolobus solfataricus) GN=SSO3022 PE=1 SV=1	--	--	KOG1066	Glucosidase II catalytic (alpha) subunit and related enzymes, glycosyl hydrolase family 31	COG1501	hydrolase, family 31	--	PF01055.26	Glycosyl hydrolases family 31
TRINITY_DN11229_c0_g1_i1_3	38.4043	0.000390647	0.000793416	Up	--	--	--	--	--	--	--	--	ENOG410XRI7	Phosphodiesterase	--	--	--
TRINITY_DN11230_c0_g1_i1_4	67.1092	2.48806e-06	7.15601e-06	Up	--	--	--	--	--	--	KOG1522	RNA polymerase II, subunit POLR2C/RPB3	COG0202	DNA-dependent RNA polymerase catalyzes the transcription of DNA into RNA using the four ribonucleoside triphosphates as substrates (By similarity)	--	PF01000.26	RNA polymerase Rpb3/RpoA insert domain
TRINITY_DN11231_c0_g1_i1_4	602.887	1.07745e-21	1.70169e-20	Up	--	--	--	--	--	--	--	--	ENOG4111MIQ	nadh-ubiquinone oxidoreductase	--	--	--
TRINITY_DN11232_c0_g1_i1_4	107.021	1.1154e-07	3.89047e-07	Up	--	--	--	--	--	--	--	--	ENOG410Y9XP	Conserved hypothetical, protein	--	--	--
TRINITY_DN11232_c0_g2_i5_1	0.336393	6.32785e-21	9.29295e-20	Down	HGX16509.1	aminotransferase class III-fold pyridoxal phosphate-dependent enzyme [Anaerolineae bacterium]	Q9I6M4|DAVT_PSEAE	5-aminovalerate aminotransferase DavT PA0266 OS=14847 / LMG 12228 / 1C / PRS 101 / PAO1) GN=PA0266 PE=1 SV=1	211/428(49.30)	4-aminobutyrate aminotransferase [EC:2.6.1.19]	KOG1401	Acetylornithine aminotransferase	COG0160	transaminase activity	Molecular Function: 4-aminobutyrate transaminase activity (GO:0003867);|Cellular Component: cytosol (GO:0005829);|Biological Process: gamma-aminobutyric acid catabolic process (GO:0009450);|Biological Process: L-lysine catabolic process (GO:0019477);|Molecular Function: pyridoxal phosphate binding (GO:0030170);|Molecular Function: 5-aminovalerate transaminase activity (GO:0047589);	PF00202.21	Aminotransferase class-III
TRINITY_DN11233_c0_g1_i1_2	663.771	7.20205e-09	2.96184e-08	Up	--	--	--	--	--	--	--	--	ENOG410YTH8		--	--	--
TRINITY_DN11234_c0_g1_i12_1	0.42834	5.75566e-12	3.43401e-11	Down	--	--	--	--	--	--	--	--	--	--	--	--	--
TRINITY_DN11234_c0_g1_i1_4	33.4665	0.00263831	0.0046791	Up	--	--	--	--	--	--	--	--	ENOG410YG94	GAL4	--	--	--
TRINITY_DN11237_c0_g1_i1_2	234.28	1.09916e-14	8.7646e-14	Up	AKI72423.1	FECH, partial [synthetic construct]	B9M326|HEMH_GEODF	Ferrochelatase Geob_1076 OS=Geobacter daltonii (strain DSM 22248 / JCM 15807 / FRC-32) GN=Geob_1076 PE=3 SV=1	163/317(51.42)	protoporphyrin/coproporphyrin ferrochelatase [EC:4.99.1.1 4.99.1.9]	KOG1321	Protoheme ferro-lyase (ferrochelatase)	COG0276	Catalyzes the ferrous insertion into protoporphyrin IX (By similarity)	Molecular Function: ferrochelatase activity (GO:0004325);|Cellular Component: cytoplasm (GO:0005737);|Biological Process: heme biosynthetic process (GO:0006783);|Molecular Function: metal ion binding (GO:0046872);	PF00762.19	Ferrochelatase
TRINITY_DN11237_c0_g1_i1_3	69.6992	1.75429e-05	4.4477e-05	Up	--	--	--	--	--	--	--	--	ENOG410YIJ3	sequence-specific DNA binding	--	--	--
TRINITY_DN11237_c0_g3_i1_1	0.464587	3.50303e-14	2.64586e-13	Down	CUA69306.1	Protein translocase subunit SecA [Shewanella loihica PV-4] [Rhizoctonia solani]	--	--	--	--	KOG0642	Cell-cycle nuclear protein, contains WD-40 repeats	ENOG410XP3K	Positively regulates the activity of the minus-end directed microtubule motor protein dynein. May enhance dynein- mediated microtubule sliding by targeting dynein to the microtubule plus end. Required for	--	PF00400.32,PF12894.7,PF07676.12,PF16529.5,PF17005.5,PF10647.9,PF10584.9,PF02897.15	WD domain, G-beta repeat|Anaphase-promoting complex subunit 4 WD40 domain|WD40-like Beta Propeller Repeat|WD40 region of Ge1, enhancer of mRNA-decapping protein|WD40-like domain|Lipoprotein LpqB beta-propeller domain|Proteasome subunit A N-terminal signature|Prolyl oligopeptidase, N-terminal beta-propeller domain
TRINITY_DN11238_c0_g1_i1_2	43.0923	0.00316653	0.00555025	Up	--	--	--	--	--	--	--	--	ENOG410YA8Z	Rna-binding protein	--	--	--
TRINITY_DN11239_c0_g1_i1_2	60.1868	9.88094e-05	0.000222402	Up	--	--	--	--	--	--	--	--	COG0571	Digests double-stranded RNA. Involved in the processing of primary rRNA transcript to yield the immediate precursors to the large and small rRNAs (23S and 16S). Also processes some mRNAs, and tRNAs when they are encoded in the rRNA operon (By similarity)	--	--	--
TRINITY_DN11239_c0_g2_i2_1	2.95723	3.29945e-07	1.07712e-06	Up	--	--	--	--	--	--	--	--	--	--	--	--	--
TRINITY_DN1123_c0_g1_i1_4	333.83	4.12941e-16	3.75082e-15	Up	WP_149855486.1	hypothetical protein, partial [Goodfellowiella sp. AN110305]	--	--	--	--	KOG3446	NADH:ubiquinone oxidoreductase NDUFA2/B8 subunit	ENOG41124JV	Accessory subunit of the mitochondrial membrane respiratory chain NADH dehydrogenase (Complex I), that is believed not to be involved in catalysis. Complex I functions in the transfer of electrons from NADH to the respiratory chain. The immediate electron acceptor for the enzyme is believed to be ubiquinone	--	PF05047.16	Mitochondrial ribosomal protein L51 / S25 / CI-B8 domain
TRINITY_DN11241_c0_g1_i1_4	49.2915	2.08671e-05	5.22564e-05	Up	WP_115029175.1	cytochrome P450 [Dermatophilus congolensis]	Q81BF4|C102_BACCR	NADPH--cytochrome P450 reductase BC_3211 OS=9373 / NRRL B-3711) GN=BC_3211 PE=1 SV=1	46/119(38.66)	cytochrome P450 / NADPH-cytochrome P450 reductase [EC:1.14.14.1 1.6.2.4]	KOG1159	NADP-dependent flavoprotein reductase	COG0369	Component of the sulfite reductase complex that catalyzes the 6-electron reduction of sulfite to sulfide. This is one of several activities required for the biosynthesis of L- cysteine from sulfate. The flavoprotein component catalyzes the electron flow from NADPH - FAD - FMN to the hemoprotein component (By similarity)	Molecular Function: NADPH-hemoprotein reductase activity (GO:0003958);|Molecular Function: iron ion binding (GO:0005506);|Cellular Component: cytosol (GO:0005829);|Molecular Function: FMN binding (GO:0010181);|Molecular Function: oxidoreductase activity (GO:0016491);|Molecular Function: heme binding (GO:0020037);|Molecular Function: flavin adenine dinucleotide binding (GO:0050660);|Molecular Func…	--	--
TRINITY_DN11242_c0_g1_i1_2	40.8849	0.000196604	0.000420656	Up	RYG41073.1	GTP-binding protein, partial [archaeon]	C6A1V3|IF2P_THESM	Probable translation initiation factor IF-2 TSIB_0532 OS=Thermococcus sibiricus (strain DSM 12597 / MM 739) GN=TSIB_0532 PE=3 SV=1	67/114(58.77)	translation initiation factor 5B	KOG1144	Translation initiation factor 5B (eIF-5B)	COG0532	One of the essential components for the initiation of protein synthesis. Protects formylmethionyl-tRNA from spontaneous hydrolysis and promotes its binding to the 30S ribosomal subunits. Also involved in the hydrolysis of GTP during the formation of the 70S ribosomal complex (By similarity)	Molecular Function: translation initiation factor activity (GO:0003743);|Molecular Function: GTPase activity (GO:0003924);|Molecular Function: GTP binding (GO:0005525);|Cellular Component: intracellular (GO:0005622);	PF00009.27	Elongation factor Tu GTP binding domain
TRINITY_DN11242_c0_g1_i1_3	46.3857	0.000150075	0.000327718	Up	--	--	--	--	--	--	--	--	ENOG4111GP2	zinc transporter	--	--	--
TRINITY_DN11242_c0_g1_i1_4	40.4418	0.00046219	0.000927051	Up	--	--	--	--	--	--	--	--	ENOG4111S0I		--	--	--
TRINITY_DN11242_c0_g3_i1_1	0.363165	5.31556e-06	1.46067e-05	Down	--	--	--	--	--	--	--	--	--	--	--	--	--
TRINITY_DN11243_c0_g1_i1_2	109.84	1.18954e-08	4.75834e-08	Up	AAP36286.1	Homo sapiens ubiquitin-conjugating enzyme E2G 2 (UBC7 homolog, yeast), partial [synthetic construct]	P0C8G5|UBC_ASFWA	Ubiquitin-conjugating enzyme E2 War-154 OS=African swine fever virus (isolate Warthog/Namibia/Wart80/1980) (ASFV) GN=War-154 PE=3 SV=1	--	--	KOG0426	Ubiquitin-protein ligase	ENOG410Y0NU	ubiquitin-conjugating enzyme	Molecular Function: ATP binding (GO:0005524);|Biological Process: protein ubiquitination (GO:0016567);|Molecular Function: transferase activity (GO:0016740);|Cellular Component: host cell cytoplasm (GO:0030430);|Cellular Component: host cell nucleus (GO:0042025);	PF00179.26	Ubiquitin-conjugating enzyme
TRINITY_DN11244_c0_g1_i3_1	2.09418	0.000857544	0.00164452	Up	--	--	--	--	--	--	--	--	--	--	--	--	--
TRINITY_DN11245_c0_g1_i1_2	46.8828	0.000218441	0.000463348	Up	--	--	--	--	--	--	--	--	ENOG410XPHD	solute carrier family 4	--	--	--
TRINITY_DN11246_c0_g1_i3_1	2.17671	1.25781e-10	6.45285e-10	Up	WP_076950551.1	AAA domain-containing protein [Pseudomonas cedrina]	Q7AJA9|CLPB_CHLPN	Chaperone protein ClpB CPn_0144 OS=Chlamydia pneumoniae (Chlamydophila pneumoniae) GN=CPn_0144 PE=3 SV=1	--	--	--	--	COG0542	ATP-dependent CLP protease ATP-binding subunit	Molecular Function: ATP binding (GO:0005524);|Cellular Component: cytoplasm (GO:0005737);|Biological Process: protein metabolic process (GO:0019538);	PF07728.14,PF00642.24	AAA domain (dynein-related subfamily)|Zinc finger C-x8-C-x5-C-x3-H type (and similar)
TRINITY_DN11247_c0_g1_i1_2	64.3756	0.000427767	0.000862239	Up	OUW45611.1	hypothetical protein CBD47_08295 [Synechococcus sp. TMED187]	--	--	--	--	KOG3188	Uncharacterized conserved protein	ENOG410XQK6	ER membrane protein complex subunit 3	--	PF01956.16	Integral membrane protein EMC3/TMCO1-like
TRINITY_DN11247_c0_g1_i1_4	38.1045	0.00045739	0.000917787	Up	--	--	--	--	--	--	--	--	--	--	--	--	--
TRINITY_DN11248_c0_g1_i1_2	106.222	8.81773e-07	2.70272e-06	Up	--	--	--	--	--	--	--	--	COG5056	Oacyltransferase	--	--	--
TRINITY_DN11248_c0_g1_i4_1	2.28927	0.00055026	0.00109075	Up	--	--	--	--	--	--	--	--	--	--	--	--	--
TRINITY_DN11248_c0_g2_i1_1	5.12949	5.35738e-06	1.47168e-05	Up	--	--	--	--	--	--	--	--	--	--	--	--	--
TRINITY_DN11249_c0_g1_i1_2	148.657	2.06356e-09	9.09469e-09	Up	--	--	--	--	--	--	--	--	ENOG410Z22Z		--	--	--
TRINITY_DN11249_c0_g1_i1_3	3.97807	1.07804e-05	2.81894e-05	Up	--	--	--	--	--	--	--	--	--	--	--	--	--
TRINITY_DN11249_c0_g1_i1_4	203.254	2.33431e-14	1.79414e-13	Up	WP_067849551.1	agmatinase [Mycolicibacterium wolinskyi]	Q8KZT5|GBH_ARTS8	Guanidinobutyrase gbh OS=Arthrobacter sp. (strain KUJ 8602) GN=gbh PE=1 SV=1	120/275(43.64)	agmatinase [EC:3.5.3.11]	KOG2964	Arginase family protein	COG0010	hydrolase activity, acting on carbon-nitrogen (but not peptide) bonds, in linear amidines	Molecular Function: metal ion binding (GO:0046872);|Molecular Function: D-arginase activity (GO:0047817);|Molecular Function: guanidinobutyrase activity (GO:0047971);	PF00491.21	Arginase family
TRINITY_DN1124_c0_g1_i1_2	44.9477	0.000222704	0.000471601	Up	MAD87782.1	hypothetical protein [Deltaproteobacteria bacterium]	--	--	--	--	--	--	ENOG410ZI9A	SUN domain protein (Adg3)	--	PF03856.13	Beta-glucosidase (SUN family)
TRINITY_DN1124_c0_g1_i1_4	39.5471	0.000733109	0.00142248	Up	AIA15403.1	Thymidylate synthase [uncultured bacterium]	Q89940|TYSY_EHV2	Thymidylate synthase 70 OS=Equine herpesvirus 2 (strain 86/87) (EHV-2) GN=70 PE=3 SV=1	45/101(44.55)	thymidylate synthase [EC:2.1.1.45]	KOG0673	Thymidylate synthase	COG0207	Provides the sole de novo source of dTMP for DNA biosynthesis (By similarity)	Molecular Function: thymidylate synthase activity (GO:0004799);|Biological Process: dTMP biosynthetic process (GO:0006231);|Biological Process: dTTP biosynthetic process (GO:0006235);	PF00303.19	Thymidylate synthase
TRINITY_DN1124_c0_g2_i1_2	110.151	5.69972e-07	1.79569e-06	Up	--	--	--	--	--	--	--	--	ENOG410ZI9A	SUN domain protein (Adg3)	--	--	--
TRINITY_DN11251_c0_g1_i1_3	17.2089	0.0206953	0.0315296	Up	--	--	--	--	--	--	--	--	ENOG410YD00		--	--	--
TRINITY_DN11251_c0_g1_i1_4	88.3813	4.93265e-10	2.34929e-09	Up	WP_141122763.1	MFS transporter, partial [Pseudomonas syringae]	--	--	--	--	KOG0255	Synaptic vesicle transporter SVOP and related transporters (major facilitator superfamily)	COG0477	major facilitator Superfamily	--	PF07690.16	Major Facilitator Superfamily
TRINITY_DN11252_c0_g1_i1_4	333.282	6.10125e-17	5.96768e-16	Up	HHG10324.1	hypothetical protein [bacterium]	--	--	--	--	KOG1737	Oxysterol-binding protein	ENOG410XP9E	Oxysterol-binding protein	--	PF01237.18	Oxysterol-binding protein
TRINITY_DN11253_c0_g1_i1_2	86.3655	2.94249e-06	8.384e-06	Up	MAD83826.1	hypothetical protein [Deltaproteobacteria bacterium]	--	--	--	--	--	--	--	--	--	PF13489.6,PF13649.6,PF13847.6	Methyltransferase domain|Methyltransferase domain|Methyltransferase domain
TRINITY_DN11255_c0_g1_i1_2	45.9662	0.0004176	0.000843356	Up	--	--	--	--	--	--	KOG2785	C2H2-type Zn-finger protein	ENOG410XPH0	Zinc finger protein	--	--	--
TRINITY_DN11256_c0_g1_i1_3	46.2075	1.02617e-05	2.69342e-05	Up	WP_156252244.1	acetate/propionate family kinase [Pseudactinotalea terrae]	Q6AGY7|ACKA_LEIXX	Acetate kinase Lxx03420 OS=Leifsonia xyli subsp. xyli (strain CTCB07) GN=Lxx03420 PE=3 SV=1	54/93(58.06)	acetate kinase [EC:2.7.2.1]	--	--	COG0282	acetate kinase activity	Molecular Function: magnesium ion binding (GO:0000287);|Molecular Function: ATP binding (GO:0005524);|Cellular Component: cytoplasm (GO:0005737);|Biological Process: organic acid metabolic process (GO:0006082);|Biological Process: acetyl-CoA biosynthetic process (GO:0006085);|Molecular Function: acetate kinase activity (GO:0008776);	PF00871.17	Acetokinase family
TRINITY_DN11256_c0_g1_i1_4	57.319	1.0941e-06	3.30907e-06	Up	--	--	--	--	--	--	--	--	--	--	--	--	--
TRINITY_DN11256_c3_g3_i1_1	0.412805	0.0226645	0.0342721	Down	--	--	--	--	--	--	--	--	--	--	--	--	--
TRINITY_DN11257_c0_g1_i1_3	117.79	2.91662e-12	1.80056e-11	Up	--	--	--	--	--	--	--	--	--	--	--	--	--
TRINITY_DN11258_c0_g1_i1_2	47.8948	0.000136148	0.000299318	Up	--	--	--	--	--	--	--	--	ENOG410YRAC		--	--	--
TRINITY_DN11259_c0_g1_i1_3	54.1935	3.35135e-06	9.46909e-06	Up	WP_150529986.1	hypothetical protein [Streptomyces vinaceus]	--	--	--	--	--	--	ENOG4111N1S		--	--	--
TRINITY_DN1125_c0_g1_i1_2	594.92	2.57018e-23	4.914e-22	Up	RYF30660.1	hypothetical protein EOO38_32175, partial [Cytophagaceae bacterium]	P46209|USF_AQUPY	Protein usf usf OS=Aquifex pyrophilus GN=usf PE=4 SV=1	--	--	KOG3043	Predicted hydrolase related to dienelactone hydrolase	COG0412	dienelactone hydrolase	Molecular Function: hydrolase activity (GO:0016787);	PF01738.18	Dienelactone hydrolase family
TRINITY_DN11260_c0_g1_i1_2	118.989	2.71792e-09	1.17798e-08	Up	--	--	--	--	--	--	--	--	ENOG41125HI	signal peptidase complex	--	PF06703.11	Microsomal signal peptidase 25 kDa subunit (SPC25)
TRINITY_DN11263_c0_g1_i1_4	45.2231	3.78825e-05	9.12413e-05	Up	--	--	--	--	--	--	--	--	--	--	--	--	--
TRINITY_DN11263_c0_g3_i3_1	4.05706	7.77225e-06	2.07673e-05	Up	--	--	--	--	--	--	--	--	ENOG411210U	integral membrane protein	--	PF10615.9	Protein of unknown function (DUF2470)
TRINITY_DN11263_c0_g5_i1_1	41.8853	3.6943e-29	1.25959e-27	Up	OGS08996.1	saccharopine dehydrogenase [Elusimicrobia bacterium RIFOXYA12_FULL_51_18]	--	--	65/130(50.00)	saccharopine dehydrogenase (NADP+, L-glutamate forming) [EC:1.5.1.10]	KOG0172	Lysine-ketoglutarate reductase/saccharopine dehydrogenase	COG1748	saccharopine dehydrogenase	--	--	--
TRINITY_DN11264_c0_g1_i1_2	44.7273	0.00031599	0.000652669	Up	--	--	--	--	--	--	--	--	--	--	--	--	--
TRINITY_DN11264_c0_g1_i1_4	73.6334	1.80456e-07	6.09696e-07	Up	OGZ61779.1	hypothetical protein A3H51_01870 [Candidatus Spechtbacteria bacterium RIFCSPLOWO2_02_FULL_38_8]	A8G8C4|TATD_SERP5	3'-5' ssDNA/RNA exonuclease TatD Spro_0254 OS=Serratia proteamaculans (strain 568) GN=Spro_0254 PE=3 SV=1	--	--	KOG3020	TatD-related DNase	COG0084	tatd family	Molecular Function: 3'-5'-exoribonuclease activity (GO:0000175);|Molecular Function: magnesium ion binding (GO:0000287);|Cellular Component: cytoplasm (GO:0005737);|Molecular Function: single-stranded DNA 3'-5' exodeoxyribonuclease activity (GO:0008310);|Molecular Function: endodeoxyribonuclease activity, producing 5'-phosphomonoesters (GO:0016888);	PF01026.21	TatD related DNase
TRINITY_DN11265_c0_g1_i1_2	71.4003	1.08323e-06	3.27894e-06	Up	--	--	--	--	--	--	--	--	ENOG410YDY8	AT hook domain-containing protein family protein	--	PF13365.6	Trypsin-like peptidase domain
TRINITY_DN11265_c1_g1_i1_1	2.09237	1.37197e-25	3.35484e-24	Up	WP_018400715.1	protein kinase [filamentous cyanobacterium ESFC-1]	--	--	--	--	KOG0291	WD40-repeat-containing subunit of the 18S rRNA processing complex	ENOG410XP3K	Positively regulates the activity of the minus-end directed microtubule motor protein dynein. May enhance dynein- mediated microtubule sliding by targeting dynein to the microtubule plus end. Required for	--	PF00400.32,PF12894.7,PF07676.12,PF17005.5,PF10647.9,PF16529.5,PF01011.21	WD domain, G-beta repeat|Anaphase-promoting complex subunit 4 WD40 domain|WD40-like Beta Propeller Repeat|WD40-like domain|Lipoprotein LpqB beta-propeller domain|WD40 region of Ge1, enhancer of mRNA-decapping protein|PQQ enzyme repeat
TRINITY_DN11266_c0_g1_i1_4	120.408	4.06652e-09	1.72471e-08	Up	MBP32659.1	hypothetical protein [Methylobacterium sp.]	Q5UQ35|YR811_MIMIV	Putative ariadne-like RING finger protein R811 MIMI_R811 OS=Acanthamoeba polyphaga mimivirus (APMV) GN=MIMI_R811 PE=4 SV=1	--	--	KOG1815	Predicted E3 ubiquitin ligase	ENOG410XP9Y	RING finger) protein	Molecular Function: ubiquitin-protein transferase activity (GO:0004842);|Molecular Function: metal ion binding (GO:0046872);	PF01485.21	IBR domain, a half RING-finger domain
TRINITY_DN11268_c0_g1_i1_4	170.348	5.35245e-12	3.20401e-11	Up	--	--	--	--	--	--	KOG3507	DNA-directed RNA polymerase, subunit RPB7.0	COG1996	DNA-dependent RNA polymerase catalyzes the transcription of DNA into RNA using the four ribonucleoside triphosphates as substrates	--	--	--
TRINITY_DN11269_c0_g2_i3_1	0.292248	2.48645e-28	7.91323e-27	Down	--	--	--	--	--	--	--	--	--	--	--	--	--
TRINITY_DN1126_c0_g1_i1_4	117.498	7.71469e-10	3.57942e-09	Up	PIN73984.1	proline--tRNA ligase [Candidatus Woesearchaeota archaeon CG10_big_fil_rev_8_21_14_0_10_45_16]	Q18CD7|SYP2_CLOD6	Proline--tRNA ligase 2 CD630_00500 OS=Clostridioides difficile (strain 630) (Peptoclostridium difficile) GN=CD630_00500 PE=3 SV=1	122/285(42.81)	prolyl-tRNA synthetase [EC:6.1.1.15]	KOG4163	Prolyl-tRNA synthetase	COG0442	Catalyzes the attachment of proline to tRNA(Pro) in a two-step reaction proline is first activated by ATP to form Pro- AMP and then transferred to the acceptor end of tRNA(Pro). As ProRS can inadvertently accommodate and process non-cognate amino acids such as alanine and cysteine, to avoid such errors it has two additional distinct editing activities against alanine. One activity is designated a…	--	PF03129.20,PF09180.11	Anticodon binding domain|Prolyl-tRNA synthetase, C-terminal
TRINITY_DN11271_c0_g1_i1_2	577.88	1.47782e-22	2.5695e-21	Up	--	--	--	--	--	--	KOG2521	Uncharacterized conserved protein	ENOG410ZFEE	Eukaryotic protein of unknown function (DUF829)	--	PF05705.14	Eukaryotic protein of unknown function (DUF829)
TRINITY_DN11271_c0_g1_i1_3	44.1619	5.33355e-06	1.4653e-05	Up	--	--	--	--	--	--	--	--	ENOG410XQF2	CDC-like kinase	--	--	--
TRINITY_DN11271_c0_g1_i25_1	4.87692	3.37898e-83	1.24057e-80	Up	WP_162667132.1	3-(3-hydroxyphenyl)propionate hydroxylase [Gemmata massiliana]	B1MM05|TETX_MYCA9	Flavin-dependent monooxygenase MAB_1496c OS=13569 / NCTC 13031 / TMC 1543) (Mycobacterium abscessus) GN=MAB_1496c PE=1 SV=1	--	--	--	--	COG0654	oxidoreductase activity, acting on paired donors, with incorporation or reduction of molecular oxygen, NAD(P)H as one donor, and incorporation of one atom of oxygen	--	PF01494.19,PF07992.14,PF01266.24,PF03486.14,PF10637.9	FAD binding domain|Pyridine nucleotide-disulphide oxidoreductase|FAD dependent oxidoreductase|HI0933-like protein|Oxoglutarate and iron-dependent oxygenase degradation C-term
TRINITY_DN11274_c0_g1_i1_2	101.702	5.264e-08	1.9229e-07	Up	AIA83954.1	DAGAT, partial [uncultured Aspergillus]	--	--	--	--	KOG0831	Acyl-CoA:diacylglycerol acyltransferase (DGAT)	ENOG410XTG3	o-acyltransferase	--	PF03982.13	Diacylglycerol acyltransferase
TRINITY_DN11274_c0_g1_i1_4	76.863	7.74289e-08	2.76268e-07	Up	--	--	--	--	--	--	KOG1889	Putative phosphoinositide phosphatase	COG5329	Phosphatase	--	PF02383.18	SacI homology domain
TRINITY_DN11275_c0_g1_i1_4	51.6601	2.89259e-06	8.25388e-06	Up	--	--	--	--	--	--	--	--	ENOG410YRFD		--	--	--
TRINITY_DN11276_c0_g1_i1_4	128.781	2.64841e-10	1.30479e-09	Up	AHJ61471.1	acetolactate synthase [synthetic construct]	O08353|ILVB_METAO	Probable acetolactate synthase large subunit ilvB OS=Methanococcus aeolicus GN=ilvB PE=3 SV=1	103/204(50.49)	acetolactate synthase I/II/III large subunit [EC:2.2.1.6]	KOG4166	Thiamine pyrophosphate-requiring enzyme	COG0028	acetolactate synthase	Molecular Function: magnesium ion binding (GO:0000287);|Molecular Function: acetolactate synthase activity (GO:0003984);|Biological Process: isoleucine biosynthetic process (GO:0009097);|Biological Process: valine biosynthetic process (GO:0009099);|Molecular Function: thiamine pyrophosphate binding (GO:0030976);|Molecular Function: flavin adenine dinucleotide binding (GO:0050660);	PF02775.21	Thiamine pyrophosphate enzyme, C-terminal TPP binding domain
TRINITY_DN11278_c0_g1_i1_2	55.314	0.000240754	0.000507363	Up	--	--	--	--	--	--	--	--	--	--	--	--	--
TRINITY_DN11278_c0_g1_i1_4	39.3808	0.00413904	0.00710973	Up	--	--	--	--	--	--	--	--	--	--	--	--	--
TRINITY_DN11279_c0_g1_i1_2	59.835	0.00173953	0.00317078	Up	--	--	--	--	--	--	KOG2725	Cytochrome oxidase assembly factor COX15	COG1612	Catalyzes the oxidation of the C8 methyl side group on heme O porphyrin ring into a formyl group (By similarity)	--	--	--
TRINITY_DN11279_c0_g1_i1_3	0.103315	7.42635e-06	1.99166e-05	Down	--	--	--	--	--	--	--	--	--	--	--	--	--
TRINITY_DN1127_c0_g1_i2_4	182.249	9.55613e-09	3.86903e-08	Up	WP_147505130.1	hypothetical protein, partial [Acinetobacter baumannii]	--	--	--	--	KOG4077	Cytochrome c oxidase, subunit Va/COX6	ENOG4111MPD	cytoChrome c oxidase subunit	--	PF02284.16	Cytochrome c oxidase subunit Va
TRINITY_DN11280_c0_g1_i1_4	33.3685	0.000918952	0.00175379	Up	RYH10782.1	hypothetical protein EON65_39165, partial [archaeon]	--	--	--	--	KOG0724	Zuotin and related molecular chaperones (DnaJ superfamily), contains DNA-binding domains	COG5269	Transcription factor	--	PF00226.31	DnaJ domain
TRINITY_DN11281_c0_g1_i1_2	39.9505	0.00671946	0.011152	Up	--	--	--	--	--	--	--	--	ENOG4111KNS	Conserved hypothetical, protein	--	PF17104.5	Domain of unknown function (DUF5102)
TRINITY_DN11282_c0_g1_i1_1	2.1418	0.000320595	0.000661532	Up	KKY00280.1	hypothetical protein VN21_15085, partial [Paraclostridium benzoelyticum]	--	--	--	--	KOG1721	FOG: Zn-finger	ENOG4111SG9	Reverse transcriptase (RNA-dependent DNA polymerase)	--	--	--
TRINITY_DN11282_c0_g1_i1_2	72.0792	1.25613e-07	4.3478e-07	Up	MBN70229.1	3-oxoacyl-ACP reductase [Gimesia sp.]	--	--	48/91(52.75)	3-oxoacyl-[acyl-carrier protein] reductase [EC:1.1.1.100]	--	--	COG1028	Dehydrogenase reductase	--	--	--
TRINITY_DN11282_c0_g1_i1_3	204.385	3.32074e-13	2.26445e-12	Up	CQB89151.1	Uncharacterised protein [Chlamydia trachomatis]	--	--	--	--	KOG0255	Synaptic vesicle transporter SVOP and related transporters (major facilitator superfamily)	COG0477	major facilitator Superfamily	--	--	--
TRINITY_DN11282_c0_g3_i1_1	0.303328	0.0035624	0.00618973	Down	--	--	--	--	--	--	--	--	--	--	--	--	--
TRINITY_DN11283_c0_g1_i1_1	2.60977	1.55188e-10	7.86274e-10	Up	ROX06129.1	hypothetical protein DM773_26400, partial [Escherichia coli]	--	--	--	--	--	--	ENOG41125XE	Protein of unknown function (DUF3712)	--	PF12505.8,PF03168.13	Protein of unknown function (DUF3712)|Late embryogenesis abundant protein
TRINITY_DN11283_c0_g1_i1_4	20.1323	0.0082637	0.0135104	Up	--	--	--	--	--	--	--	--	ENOG410XPCR	ER membrane protein complex subunit 1	--	--	--
TRINITY_DN11284_c0_g1_i1_4	23.2633	0.0262891	0.0393489	Up	--	--	--	--	--	--	--	--	--	--	--	--	--
TRINITY_DN11284_c2_g3_i1_1	0.476224	4.74145e-07	1.51278e-06	Down	CUA69306.1	Protein translocase subunit SecA [Shewanella loihica PV-4] [Rhizoctonia solani]	--	--	--	--	--	--	ENOG410XP3K	Positively regulates the activity of the minus-end directed microtubule motor protein dynein. May enhance dynein- mediated microtubule sliding by targeting dynein to the microtubule plus end. Required for	--	PF05729.12	NACHT domain
TRINITY_DN11285_c0_g1_i1_2	61.945	3.04774e-05	7.44248e-05	Up	--	--	--	--	--	--	--	--	ENOG410XPE3	protein kinase C substrate	--	PF13015.6	Glucosidase II beta subunit-like protein
TRINITY_DN11285_c0_g2_i11_1	2.10631	0.000132792	0.000292498	Up	OXK53524.1	hypothetical protein CDL37_04775, partial [Escherichia coli]	--	--	--	--	--	--	ENOG4111JHC	senescence-associated protein	--	--	--
[truncated: 10,612 more rows]

## Sheet: Table S5
Table S5 Go enrichment of S. vaninii MF5 by F. solani MF20.
ID	Term	Category	List Hits	Pval	Gene
[truncated: 95 more rows]

## Sheet: Table S6
Table S6 KEGG enrichment of S. vaninii MF5 by F. solani MF20.
KEGG Classification
Classification-level2	Classification-level1	Gene number	Percentage	Gene
[truncated: 45 more rows]

## Sheet: Table S7
Table S7 Annotation of genes exclusively expressed in the co-culture group ("Inf") or the control group ("0").
KEGG Classification
Classification-level2	Classification-level1	Gene number	Percentage	Gene
[truncated: 78 more rows]

## Sheet: Table S12
Table S12 Differential metabolites (DMs) detected by LC-MS of S. vaninii MF5 by F. sollani MF20.
[truncated: 6,216 more rows]

[truncated: 7 more sheets: Table S13, Table S14, Table S18, Table S21, Table S22, Table S24, Table S25]
